# Supplementary material for: Reconstruction of the Discourse on Influenza During Pandemics Between 1889 and 1980 in the Predecessor Journal of Swiss Medical Weekly - A Narrative Review and Bibliometric Analysis
Source: Public Health Rev. 2025 Oct 21;46:1608522. doi: 10.3389/phrs.2025.1608522 (PMC12583112; doi:10.3389/phrs.2025.1608522)
Supplement: Supplementary file 1 [file Table3.xlsx]

## Sheet: Table
Broad category	Sub-keyword													Category	Keyword	Subkeyword
Acute clinical manifestations & management	Acute clinical feature
	Co-infection
	Secondary infection
	Therapy
Complications	Association with congenital abnormalities
	Association with Encephalitis lethargica
	Association with psychiatric disorders
	Complication
	Outcomes during pregnancy
	Therapy of sequalae/Complication
Epidemiology and disease dynamics	Antibiotic resistance
	Case number
	Epidemic course
	Epidemiologic parameter
	Etiology
	Histopathological finding
	Influenza-like illness
	Mortality
	Naming of epidemic
	Prevention
	Previous pandemic
	Rumors on nature of disease
	Spread of infection
	Strain on healthcare system
	Virus characteristic
Immunity & vaccination	Host susceptibility
	Immunity
	Prophylaxis
	Reinfection
	Vaccination
Recovery	Recovery course

## Sheet: Acute clinical
Broad category	Broad category	Sub-keyword	Sub-keyword 2
Acute clinical manifestations & management	Acute clinical manifestations & management	Acute clinical feature	Asymptomatic disease/carriers
			Atypical influenza/presentation
			Disease severity
			Features in children
			Features in epileptic patients
			Features in syphilitic patients
			Features in tuberculosis patients
			Laboratory findings
			Radiological findings
			Risk factors for severe/complicated disease
		Co-infection	Diphtheria
			Malaria
			Measles
			Scarlet fever
			Syphilis
			Tuberculosis
		Secondary infection	Bacterium pneumosintes
			Meningococcus
			Staphylococcus aureus
			Streptococcus
		Therapy	Doctor role in prescription
			Lack of effective therapies
			Self-prescription (based on media recommendations)
			Serum

## Sheet: Complications
Broad category	Sub-keyword	Sub-keyword 2
Complications	Association with congenital abnormalities
	Association with Encephalitis lethargica	Difference from influenza-related encephalitis
		Different than other influenza/infection-related neurologic complications
		Postencephalitic parkinsonism
	Association with psychiatric disorders	Etiology of psychiatric disorders
		Psychiatric manifestations during acute infection
		Risk factors for psychiatric disorders
		Throughout influenza course
	Complication	Cardiovascular/circulatory
		Endocrinologic
		ENT (Otorhinolaryngology)
		Etiology
		Eye
		Gastrointestinal/genitourinary
		Guillan Barre Syndrome
		Hematologic
		Herpes zoster
		Mortality rates in complicated influenza
		Musculoskeletal
		Neurologic
		Prophylaxis against complicated/severe influenza
		Pulmonary
		Risk factors for complicated influenza
		Surgical
	Outcomes during pregnancy	Abortion
		Complications compared to nonpregnant women
		Disease severity compared to nonpregnant women
		Disease severity in pregnant women
		Intrauterine infection
		Susceptibility to infection
	Therapy of sequalae/Complication

## Sheet: Epidemiology
Broad category	Sub-keyword	Sub-keyword 2
Epidemiology and disease dynamics	Antibiotic resistance
	Case number	Comparison with other epidemic year
		Underestimation due to asymptomatic cases
		Underestimation due to late establishement of reporting systems
	Epidemic course	Comparison with other epidemic year
	Epidemiologic parameter	Attack rates
		Contact rate
		Incubation period
		Infectiousness
	Etiology	Bacilli
		Bacteriological findings
		Causative pathogen
		Infection vs Catarrah
		Isolation/role of Influenza bacillus
		Miasma vs Contagion
		Mosquito-borne disease
		Role of seasonal cold
		Type of pathogen
		Zoonotic disease
	Histopathological finding
	Influenza-like illness	Acute clinical features
		Effect of vaccination on Influenza-like illness
		Relation of Influenza-like illness to influenza
		Transmission of Influenza-like illness
	Mortality	Comparison of different areas
		Etiology behind influenza-related mortality among fit/healthy people
		Rates/numbers
		Risk factors for mortality
	Naming of epidemic
	Previous pandemic	Comparison of case numbers
		Comparison of clinical features & disease severity
		Comparison of complication rates
		Comparison of complications (ENT)
		Comparison of complications (Neurologic)
		Comparison of complications (Psychiatric)
		Comparison of complications (Pulmonary)
		Comparison of mortality rates
		Comparison of recovery course
		Comparison of the course of the epidemic
		History
		Link to current epidemic
		Similar etiologies
	Prevention	Attitudes towards masks
		Balance of prevention with economic implications
		Compulsory masks
		Criticism of measures
		Government regulations
		Hygiene measures
		Isolation
		Masks
		Necessity of school closure/preventive measures in light of low mortality
		Protection of vulnerable people
		Protective measures for health care workers
		Quarantine
		Social/physical distancing measures
		Social/physical distancing measures (ban of gatherings)
		Social/physical distancing measures (school closure)
	Rumors on nature of disease
	Spread of infection	Carriers
		Contagiousness
		Epidemic course
		Factors influencing transmission
		Influence of weather
		International spread of infection
		Mode of transmission
		Role of war
	Strain on healthcare system
	Virus characteristic	Mutations/shifts
		Strain type
		Virus virulence

## Sheet: Immunity 
Broad category	Sub-keyword	Sub-keyword 2
Immunity & vaccination	Host susceptibility	Factors affecting susceptibilty to infection
		Role of malnutrition
	Immunity	Disease severity
		Duration of immunity
		Herd immunity
		Immune responses following infection
		Immunity from previous epidemics/pandemics
		Role of immunity in infancy
	Prophylaxis	Drug prophylaxis
		Immune responses
		Non-drug
		Protection against infection and prophylactic measures
		Side effects of drug prophylaxis
	Reinfection	Disease severity and reinfection
		Immunity and reinfection
		Incomplete resolution of first infection versus new infection
	Vaccination	Absenteeism and vaccination
		Attitudes towards vaccination
		Bacteriological (Derived from bacteria cultured from secretions)
		Bacteriological (Derived from influenza baccillus)
		Breakthrough infection
		Composition/type of vaccine
		Compulsory vaccination
		Cost impact of vaccination
		Decision to vaccinate
		Disease severity and vaccination
		Effectiveness
		Immune responses and vaccination
		Influenza complications and vaccination
		Influenza-related mortality and vaccination
		Protection against infection and vaccination
		Relation between Guillan Barre Syndrome and vaccination
		Side effects of vaccination
		Target groups for vaccination
		Vaccine hesitancy

## Sheet: Recovery
Broad category	Sub-keyword	Sub-keyword 2
Recovery	Recovery course	Chronic bronchitis
		Chronic pneumonia
		Delayed recovery
		Dermatologic sequalae (hair loss & nail changes)
		Factors influencing recovery
		Fatigue complaints
		Gastrointestinal sequalae (Dyspepsia)
		Hematologic changes
		Hemoglobinuria weeks after acute disease
		Impact of persistent symptoms on work
		Influence of external factors (Weather & care)
		Neurologic sequalae (Dilated pupils)
		Neurologic sequalae (Epilepsy)
		Neurologic sequalae (Leg paralysis )
		Neurologic sequalae (Neuralgia)
		Neurologic sequalae (Palatal paralysis)
		Neurologic sequalae (Palsy)
		Neurologic sequalae (Polyneuritis)
		Neurologic sequalae (Sleep problems)
		Persistent cardiovascular/circulatory symptoms/findings
		Persistent fever
		Persistent headache
		Persistent lung findings (Radiological)
		Persistent lung findings (Surgical)
		Persistent lung findings/symptoms
		Persistent mental confusion
		Persistent prostration/exhaustion
		Persistent sleep disturbances
		Psychological sequalae (Hallucinations, apathy, depression, psychosis etc)
		Recovery post-surgical
		Remitting relapsing symptoms
