# Supplementary material for: Reconstruction of the Discourse on Influenza During Pandemics Between 1889 and 1980 in the Predecessor Journal of Swiss Medical Weekly - A Narrative Review and Bibliometric Analysis
Source: Public Health Rev. 2025 Oct 21;46:1608522. doi: 10.3389/phrs.2025.1608522 (PMC12583112; doi:10.3389/phrs.2025.1608522)
Supplement: Supplementary file 3 [file Table1.xlsx]

## Sheet: 1889-1894
	article_title	article_type	study_type	day	month	year	author	article_length	summary	Keywords_all	kw1	skw1_1	skw1_2	skw1_3	skw1_4	skw1_5	skw1_6	kw2	skw2_1	skw2_2	skw2_3	skw2_4	skw2_5	skw2_6	skw2_7	kw3	skw3_1	skw3_2	skw3_3	skw3_4	kw4	skw4_1	skw4_2	skw4_3	skw4_4	skw4_5	skw4_6	skw4_7	kw5	skw5_1	skw5_2	skw5_3	skw5_4	skw5_5	skw5_6	kw6	skw6_1	skw6_2	skw6_3
Korrespondenzblatt für Schweizer Ärzte 1889	No articles found
Korrespondenzblatt für Schweizer Ärzte 1890	Über die Influenza	Weekly report	Overview	01	01	1890	MwM	4	History of influenza (mentioned 1851 epidemic, reported that epidemics of 1762, 1775, 1881, 1872 may have also been influenza), etiology (simple epidemic catarrh or infection, miasma vs contagion)	Previous pandemic, Etiology	Previous pandemic	History	Similar etiologies					Etiology	Miasma vs Contagion	Infection vs Catarrah
	Stand der Infektionskrankheiten	Surveillance reports	Case number reports	01	01	1890	NA	0.5	Data on cases of certain infectious diseases including influenza in Zurich, Bern and Basel	Case number	Case number
	Baselstadt: Influenza	Surveillance reports	Cantonal report/case numbers	15	01	1890	Lotz	2	Etiology (seems to be contagion), spread of disease with attack rates and factors	Etiology, Epidemiologic parameter, Spread of infection	Etiology	Miasma vs Contagion						Epidemiologic parameter	Attack rates	Incubation period	Contact rate					Spread of infection	Factors influencing transmission
	Influenza	Cantonal correspondence	Observational	01	02	1890	Forel	1	Case numbers of influenza in an institution (Burghölzli), including how it spread by dates; author reports that because of how the disease spread it is contagious in nature and not miasma	Case number, Spread of infection, Etiology, Epidemic course	Case number							Spread of infection								Etiology	Miasma vs Contagion				Epidemic course
	Stand der Infektionskrankheiten	Surveillance reports	Case number reports	01	02	1890	NA	0.5	Data on cases of certain infectious diseases including influenza in Zurich, Bern and Basel	Case number	Case number
	Influenza	Cantonal correspondence	Observational/survey	15	02	1890	Redactio	5	Survey sent to German doctors to ask about the nature of influenza (miasma, contagion, mixture), influence of weather, also asked about influenza cases, any complications and after effects, frequency of lung infections, course of recovery.	Etiology, Case number, Complication, Recovery course, Spread of infection	Etiology	Miasma vs Contagion						Case number								Complication	Pulmonary				Recovery course								Spread of infection	Influencing factors	Influence of weather
	Stand der Infektionskrankheiten	Surveillance reports	Case number reports	15	02	1890	NA	0.5	Data on cases of certain infectious diseases including influenza in Zurich, Bern and Basel	Case number	Case number
	Ueber Influenza	Original work	Observational/experiences	01	03	1890	Hermann Eichhorst	7	Update on features of influenza (eg cases in zurich, nervous system complications being observed, some treatments they were trying)	Case number, Complication, Therapy	Case number							Complication	Neurologic							Therapy
	Influenza-Debatte	Meetings/Conference reports	Meeting summary/Observational	01	03	1890	Gesellschaft der Aerzte in Zurich	7	Summary of meeting Gesellschaft der Aerzte in Zurich: Cases and fatalities in clinics of several doctors (reported on age, sex, complications (multiorgan), incubation period, clinical features and bacteriological findings, malaria as a causative pathogen, recurrent infections, contagion theory, mentions school closures)	Case number, Mortality, Acute clinical feature, Etiology, Reinfection, Epidemiologic parameter, Host susceptibility, Prevention, Complication	Case number							Mortality	Risk factors	Rates/numbers						Acute clinical feature					Etiology	Causative pathogen	Miasma vs Contagion	Bacteriological findings	Mosquito-borne disease				Reinfection							Epidemiologic parameter	Incubation period
	Augenaffectionen bei Influenza	Cantonal correspondence	Observational	01	03	1890	Hosch	2	Eye infections as complication of influenza	Complication	Complication	Eye
	Stand der Infektionskrankheiten	Surveillance reports	Case number reports	01	03	1890	NA	0.5	Data on cases of certain infectious diseases including influenza in Zurich, Bern and Basel	Case number	Case number
	Stand der Infektionskrankheiten	Surveillance reports	Case number reports	15	03	1890	NA	0.5	Data on cases of certain infectious diseases including influenza in Zurich, Bern and Basel	Case number	Case number
	Stand der Infektionskrankheiten	Surveillance reports	Case number reports	01	04	1890	NA	0.5	Data on cases of certain infectious diseases including influenza in Zurich, Bern and Basel	Case number	Case number
	Stand der Infektionskrankheiten	Surveillance reports	Case number reports	15	04	1890	NA	0.5	Data on cases of certain infectious diseases including influenza in Zurich, Bern and Basel	Case number	Case number
	Discussion über Influenza	Meetings/Conference reports	Meeting summary/Observational + overview	01	05	1890	Medicinische Gesellschaft in Basel	4	Summary of meeting Medicinische Gesellschaft in Basel: describes how influenza spread internationally, contagion theory (consider miasma theory unfounded with reasons why), incubation period, many undiagnosed cases and likely underestimation of cases, influence of winter on influenza cases (peaks of cases in basel over christmas/new year), symptoms in children, ear complications	Epidemiologic parameter, Etiology, Acute clinical feature, Spread of infection, Complication, Case number	Epidemiologic parameter	Incubation period						Etiology	Miasma vs Contagion							Acute clinical feature	Features in children				Spread of infection	Influence of weather	International spread of infection						Complication	ENT						Case number	Underestimation due to asymptomatic cases
	Stand der Infektionskrankheiten	Surveillance reports	Case number reports	01	05	1890	NA	0.5	Data on cases of certain infectious diseases including influenza in Zurich, Bern and Basel	Case number	Case number
	Stand der Infektionskrankheiten	Surveillance reports	Case number reports	15	05	1890	NA	0.5	Data on cases of certain infectious diseases including influenza in Zurich, Bern and Basel	Case number	Case number
	Stand der Infektionskrankheiten	Surveillance reports	Case number reports	01	06	1890	NA	0.5	Data on cases of certain infectious diseases including influenza in Zurich, Bern and Basel	Case number	Case number
	Ein Fall von acut verlaufender perniciöser Anaemie im Anschluss an Influenza	Cantonal correspondence	Observational/case report	15	06	1890	Redactio	2	Case report of pernicious anemia as a complication of influenza	Complication	Complication	Hematologic
	Stand der Infektionskrankheiten	Surveillance reports	Case number reports	15	06	1890	NA	0.5	Data on cases of certain infectious diseases including influenza in Zurich, Bern and Basel	Case number	Case number
	Stand der Infektionskrankheiten	Surveillance reports	Case number reports	01	07	1890	NA	0.5	Data on cases of certain infectious diseases including influenza in Zurich, Bern and Basel	Case number	Case number
	Ueber chirurgische Complicationen der Influenza	Original work	Observational/case series	01	08	1890	A. Walker	7	Surgical purulent complications of influenza (usually observed normal postsurgical course except in some cases - described) and cases with joint inflammation/erosion following influenza	Complication	Complication	Surgical	Musculoskeletal
	Ueber die Einwirkung der Influenza auf das Auge	Meetings/Conference reports	Meeting summary/Observational	01	08	1890	Gesellschaft der Aerzte in Zürich	0.5	Gesellschaft der Aerzte in Zürich: Haab descrives eye complications of influenza	Complication	Complication	Eye
	Influenza	Referate und Kritiken	Historical study	01	08	1890	Seitz	0.5	Historical clinical study on previous epidemics of influenza and link to current epidemic	Previous pandemic	Previous pandemic	History	Link to current epidemic
	Die Influenzaepidemie in Bern im Winter 1889/90.	Meetings/Conference reports	Meeting summary/Microbiology + overview	15	08	1890	Medicinisch-pharmaceutischer Bezirksverein von Bern	4	Summary meeting Medicinisch-pharmaceutischer Bezirksverein von Bern. What type of germ is influenza (unknown, bacteriological findings in different cases seen by different doctors)	Etiology	Etiology	Causative pathogen	Bacteriological findings
	Beobachtungen aus der cantonalen Irrenanstalt Waldau	Meetings/Conference reports	Meeting summary/Case series	15	08	1890	Medicinisch-pharmaceutischer Bezirksverein von Bern	2	Medicinisch-pharmaceutischer Bezirksverein von Bern: von Spyr reports on observations of influenza in a mental asylum including the course of the epidemic, clinical features and utilized therapies, case series (3 cases) of psychiatric illnesses (hallucinations, delusions, anxiety) considered to be direct results of influenza (acute phase)	Acute clinical feature, Spread of infection, Association with psychiatric disorders, Therapy	Acute clinical feature							Spread of infection	Epidemic course							Association with psychiatric disorders	Psych. manifestations during acute infection				Therapy
	Bericht über das Auftreten und den Verlauf der Influenza in einigen einheimischen Strafanstalten.	Meetings/Conference reports	Meeting summary/Observational	15	08	1890	Medicinisch-pharmaceutischer Bezirksverein von Bern	2	Medicinisch-pharmaceutischer Bezirksverein von Bern: Schmid and Schärer report on course of epidemic in a prison and observation that cases began first outside then started to occur inside, asymptomatic cases likely underestimate case numbers	Spread of infection, Case number	Spread of infection	Epidemic course	Mode of transmission					Case number	Underestimation due to asymptomatic cases
	Ueber die Influenza-Erkrankung in der Strafanstalt Bern	Meetings/Conference reports	Meeting summary/Observational	15	08	1890	Schärer	1		Spread of infection, Case number	Spread of infection	Epidemic course	Mode of transmission					Case number	Underestimation due to asymptomatic cases
	Die Influenza bei Kindern	Meetings/Conference reports	Meeting summary/Case series	15	08	1890	Medicinisch-pharmaceutischer Bezirksverein von Bern	1	Medicinisch-pharmaceutischer Bezirksverein von Bern: Demme reports on some descriptions of influenza in children (clinical features, onset), some cases of tuberculosis co-infection	Acute clinical feature, Co-infection	Acute clinical feature	Features in children						Co-infection	Tuberculosis
	Augenkrankheiten in Folge von Influenza	Meetings/Conference reports	Meeting summary/Observational	15	08	1890	Medicinisch-pharmaceutischer Bezirksverein von Bern	2	Medicinisch-pharmaceutischer Bezirksverein von Bern: Pflüger reports on eye complications of influenza	Complication	Complication	Eye
	Ohrenaffectionen nach Influenza	Meetings/Conference reports	Meeting summary/Case series	15	08	1890	Medicinisch-pharmaceutischer Bezirksverein von Bern	2	Summary of meeting Medicinisch-pharmaceutischer Bezirksverein von Bern: Joniquière reports on ear complications of influenza (41 cases)	Complication	Complication	ENT
Korrespondenzblatt für Schweizer Ärzte 1891	Das Impfen mit thierischer Lymphe Schutz gegen Influenza	Weekly report	Case number report+ Observational	15	02	1891	Julius Goldschmidt	0.5	Large scale small pox vaccinaiton coincided with influenza outbreak in Madeira, vaccinaiton appeared to protect against influenza, less severe disease observed, avoidance of vaccination (small pox) due to religious reasons/fatalism/laziness.	Vaccination	Vaccination	Protection against infection and vaccination	Disease severity and vaccination	Vaccine hesitancy	Attitudes towards vaccination
	Influenza	Weekly report	Case number reports	15	04	1891	NA	0.25	Short decription of influenza cases and deaths in North America	Case number, Mortality	Case number							Mortality	Rates/numbers
	Influenza rediva	Weekly report	Observational	01	12	1891	NA	0.25	Cases of influenza like illness (in terms of clinical features + spread), outbreak of influenza in some areas	Influenza-like illness, Case number	Influenza-like illness	Acute clinical feature	Spread of infection					Case number
	Kreosot gegen Influenza	Original work	Observational/experiences	15	12	1891	J. Iselin	2	Reappearance of influenza cases and treatment (Kreosot)	Reinfection, Therapy	Reinfection							Therapy
	Salipyrin gegen Influenza	Weekly report	Short communication	15	12	1891	Mosengeil	0.25	Treatment of influenza (Salipyrin) reports recommendation for dosage	Therapy	Therapy
Korrespondenzblatt für Schweizer Ärzte 1892	Prophylaxe der Influenza	Weekly report	Observational	15	02	1892	A Huber	0.25	Use of leberthran as a prophalxis of influenza	Prophylaxis	Prophylaxis	Drug prophlaxis
	Influenza	Weekly report	Short communication	15	02	1892	NA	0.25	Report on memorandum of the Public Health Department of London stating infectiousness and incubation period (shorter than small pox) of influenza; also mentions that influenza is contagious when it is early in the disease (insignificant symptoms do not yet prevent the sufferer from going out)	Epidemiologic parameter	Epidemiologic parameter	Incubation period	Infectiousness
	Gegen Influenza	Weekly report	Short communication	01	05	1892	Baccelli	0.25	Recommendation of Quinine as influenza prophylaxis	Prophylaxis	Prophylaxis	Drug prophlaxis
	Exquisiteste Spontanfracturen bei Osteomalacie nach Influenza. Ileus mit seltenem pathologisch-anatomischem Befund.	Original work	Observational/case report	01	08	1892	Köhl	4	Case report of osteomalacia, fracture and ileus after influenza.	Complication	Complication	Musculoskeletal
Korrespondenzblatt für Schweizer Ärzte 1893	Zur Influenza	Original work	Overview	01	01	1893	J Seitz	15	Review of influenza (clinical and microbioligical features: role of rods, spread, protection from reinfections and herd immunity, milder second infection if reinfected, pneumonia as a complication, increase in mortality, seasonal dependance of influenza, increase in spread during winter due to indoor gatherings)	Acute clinical feature, Spread of infection, Reinfection, Etiology, Immunity, Complication, Mortality	Acute clinical feature							Spread of infection	Influence of weather	Mode of transmission						Reinfection	Immunity and reinfection	Disease severity and reinfection			Etiology	Causative pathogen	Bacteriological findings						Immunity	Herd immunity						Complication	Pulmonary
	Die "gnädigen Herren von Bern" und die Influenza	Meetings/Conference reports	Meeting summary/Overview	01	04	1893	Medicinisch-pharmaceutischer Bezirksverein Bern	3	Summary of Medicinisch-pharmaceutischer Bezirksverein Bern: historical regulations/instructions of the government in Bern regarding plague epidemic or other epidemics likely to be influenza (prophylactic measures such as ventilation and hygiene, quarantine, therapies)	Previous pandemic, Prevention, Therapy	Previous pandemic	History	Similar etiologies					Prevention	Quarantine	Government regulations	Hygiene measures					Therapy
Korrespondenzblatt für Schweizer Ärzte 1894	Influenza Komplikationen	Meetings/Conference reports	Meeting summary/Case report	01	03	1894	Gesellschaft der Aerzte in Zürich	1	Summary of meeting Gesellschaft der Aerzte in Zürich: 2 case reports of influenza complications: nervous system complications (polyneuritis & bulbar palsy), diabetes, thrombosis, peculiar cases of pneumonia, influenza bacillus isolated in some secretions	Complication, Etiology	Complication	Pulmonary	Endocrinologic	Cardiovascular/circulatory	Neurologic			Etiology	Isolation/role of Influenza bacillus
	Influenza-Epidemie der Anstalt Burghölzli.	Original work	Case number report+ Observational	01	05	1894	A Forel	1	Comparison of epidemic case numbers and course in institutions in 1890 and 1894	Previous pandemic	Previous pandemic	Comparison of the course of the epidemic	Comparison of case numbers
[truncated: 22 more columns]

## Sheet: 1918-1924
	article_title	article_type	study_type	day	month	year	author	article_length	summary	Keywords_all	kw1	skw1_1	skw1_2	skw1_3	skw1_4	skw1_5	skw1_6	kw2	skw2_1	skw2_2	skw2_3	skw2_4	skw2_5	skw2_6	skw2_7	kw3	skw3_1	skw3_2	skw3_3	skw3_4	kw4	skw4_1	skw4_2	skw4_3	skw4_4	skw4_5	skw4_6	skw4_7	kw5	skw5_1	skw5_2	skw5_3	skw5_4	skw5_5	skw5_6	kw6	skw6_1	skw6_2	skw6_3
Korrespondenzblatt für Schweizer Ärzte 1918	Einige Bemerkungen über die Influenzaepidemie	Original work	Observational/experiences	10	08	1918	R. Staehelin	3	Observations seen in the Bürgerspital in the current influenza epidemic (pneumonia, leukocytosis as complications, isolation of influenza patients to protect others proven to be effective & hygiene measures, therapeutic trials not showing any benefits of different drugs) and come comparisons to the 1889 epidemic (more deadly current, similar course), expresses desire that doctors who know a way t…	Complication, Prevention, Therapy, Etiology, Previous pandemic	Complication	Pulmonary	Hematologic					Prevention	Isolation	Hygiene measures						Therapy					Etiology	Influenza bacillus							Previous pandemic	Comparison of mortality rates	Recovery course	Acute clinical feature	Complications (pulmonary)
	Pyrenol bei Grippe (Therapeutische Notizen)	Short reports	Observational/experiences	10	08	1918	Mehlem	0.5	Experience of the author on using pyrenol as a treatment of influenza	Therapy	Therapy
	Ueber die Grippe	Original work	Observational/experiences	17	08	1918	E Lanz	1.5	Observations/experiences from Bezirkspital Biel (pneumonia seems to be a common complication more common than during previous epidemics, mentions some treatemnts, protective measures aimed mostly at protecting hospital staff)	Previous pandemic, Therapy, Prevention	Previous pandemic	Comparison of complications (pulmonary)						Therapy								Prevention	Protective measures for HCW
	Ueber den Sektionbefund bei der gegenwärtigen Grippe-epidemie	Original work	Observational/histopathology + microbiology	24	08	1918	A Glaus & R Fritzsche	4.5	Findings of autopsies of 53 people who died from influenza, mostly healthy people, half the women were pregnant, had pulmonary circulations problems, presence of tuberculosis in some, common across all autopsies evidence of damaged lungs from pneumonia. bacteriologial examination with no influenza bacillus grown, evidence of damage in other organs in some cases)	Complication, Co-infection, Etiology, Mortality, Histopathological finding	Complication	Pulmonary	Risk factors for severe/complicated influenza					Co-infection	Tuberculosis	Streptococcus	Staph. Aureus					Etiology	Isolation/role of Influenza bacillus				Mortality	Risk factors for mortality							Histopathological finding
	Zur Prophylaxe der Influenza	Original work	Observational/experiences + opinion	24	08	1918	A. Schönemann	2	Nasal rinses as prophylaxis for influenza	Prophylaxis	Prophylaxis	Non-drug prophylaxis
	Influenza 1918	Short reports	Observational	31	08	1918	C Fischer	1	Observations of influenza in a colony of tuberculotic children and adults with lung infections (isolation and gargles for prophylaxis, shutting down of traffic, clinical findings, course of influenza, treatment espacially serum (antipneumococcal serum and antipneumococcal/antistreptococcal serum(, and symptomatic overlap with tuberculosis,), naming of the influenza epidemic, differentiating betwe…	Co-infection, Acute clinical feature, Recovery course, Therapy, Complication, Naming of epidemic, Prevention	Co-infection	Tuberculosis						Acute clinical feature	Features in tuberculosis patients							Recovery course					Therapy	Serum							Complication							Naming of epidemic
	Zur Frage der momentanen Epidemie	Short reports	Opinion	31	08	1918	Johannes Seitz	0.5	Naming of the influenza epidemics of 1889/90 and 1918. Author is of the opinion that the term "influenza" should not be used, but instead the catarahhal symptoms and pneumonia should be referred to as these terms and not as influenza/flu. Isolation of a coccus from the nose and throat of influenza patients.	Previous pandemic, Etiology, Naming of epidemic	Previous pandemic							Etiology	Bacteriological findings							Naming of epidemic
	Ueber eine grippeartige Infektionskrankheit	Research summaries	Observational	07	09	1918	A Schittenhelm & H Schlecht	0.75	Summary of a study describing observations of 100 cases of flu in soldiers: mostly symptoms & some findings from examination (eg tachycardia, albumin in urine, leukopenia in blood, absence of bacteria), symptomatic treatment, overlap with findings by other authors (febris palustris remittens and sporadic influenza). Authors mention that transmission could be by mosquito bite.	Acute clinical feature, Therapy, Etiology	Acute clinical feature	Laboratory findings						Therapy								Etiology	Mosquito-borne disease
	Beiträge zur Bekämpfung und Epidemiologie der grippale Infekte	Original work	Overview	21	09	1918	E Lenz	6	1) Use/advantages of masks to prevent spread of influenza, objections/imperfections (spread through other sources than inhalation). 2) Causative pathogen two opposing views where one suggests that influenza bacillus is the causative pathogen and others consider it as secondary pathogen; second view becoming more common; airborne virus "gas particle" becoming more likely to be the pathogen. 3) Epi…	Prevention, Etiology, Spread of infection, Acute clinical feature, Reinfection	Prevention	Masks	Attitudes towards masks					Etiology	Isolation/role of Influenza bacillus	Type of pathogen						Spread of infection	Factors influencing transmission	Mode of transmission			Acute clinical feature	Disease severity							Reinfection	Immunity and reinfection	Disease severity and reinfection
	Le traitment de la Grippe	Original work	Opinion	21	09	1918	Paul Demiéville	2.5	Treatment of influenza cases (avoid excessive sweating & activity, rest, hydration etc to avoid relapses), avoid medications	Therapy	Therapy
	Die Influenza-Epidemie bei der Guiden-Abteilung 5. Ein Beitrag zur Epidemiologie und Symptomatologie	Original work	Observational	05	10	1918	Hans R. Schinz	21.5	Observations on the spread of influenza in an army cavalry (young healthy men), detailed description of three forms of influenza presentation (fever, bronchitis/pneumonia, abortiva)	Epidemic course, Acute clinical feature, Complication	Epidemic course							Acute clinical feature								Complication	Pulmonary
	Zur Grippeepidemie	Original work	Observational/experiences	05	10	1918	Eugen Bircher	2.5	Experiences/observations of influenza cases and complicated/severe cases in a hospital (etiology & influence of climate, risk factors for more complicated course, mortality rate in complicated cases, therapies incl serum)	Acute clinical feature, Complication, Therapy, Spread of infection	Acute clinical feature	Disease severity	Risk factors for severe/complicated influenza					Complication	Pulmonary	Mortality rates in complicated influenza						Therapy	Serum				Spread of infection	Influence of weather
	Zur Therapie der Grippe	Short reports	Observational/case report	05	10	1918	R Schnyder	1.25	Treatment of influenza using convalescent (pneumococcal) serum injections from recovered cases illustrated in two cases, important to start early, author also mentions good experience with streptococcal serum	Therapy	Therapy	Serum
	Zur Prophylaxe der spanischen Grippe	Original work	Observational/experiences	12	10	1918	A hotz	3	Experiences on the use of Urotropin (antiseptic) as a prophlaxis for influenza (eg during surgeries). It was used also in childrens hospital in zurich where nursing personnel were given urotropin and only a small number of cases was detected	Prophylaxis	Prophylaxis	Drug prophylaxis
	Die Influenza-Epidemie bei der Guiden-Abteilung 5. Ein Beitrag zur Epidemiologie und Symptomatologie	Original work	Observational/experiences	12	10	1918	Hans R. Schinz	9.5	Observations on the clinical course of pneumonias seen (work from october 5), including findings on clinical and laboratory examination, postmortem findings, complications (herpes zoster as a complication and as the only sign of influenza), bacteriological findings (cocci), question of why complicated cases of influenza occur (etiological vs constitutional vs attributable to external factors)	Complication, Acute clinical feature, Etiology, Histopathological finding	Complication	Pulmonary	Herpes zoster	Etiology	Risk factors for severe/complicated influenza			Acute clinical feature	Laboratory findings							Etiology	Bacteriological findings				Histopathological finding
	Les masques contre la grippe	Short reports	Overview + opinion	12	10	1918	Ceppi	1.5	Author reports on the production of flu masks based on his models, was one of the first to recommend the use of masks. He also mentions the conjunctiva as a possible entry point for influenza pathogens and says he still needs to conduct research in this area.	Prevention	Prevention	Masks
	Zur Behandlung der Influenza	Short reports	Observational/experiences	12	10	1918	Theodor Zannger, Dr. Felder, W Neumann	1	Zannger writes on his experience with using a combinatin of arsenic + belladona + aconit in treating influenza.	Therapy	Therapy
	Grippe	Short reports	Opinion	12	10	1918	Felder	0.5	Felder writes on an article published in the NZZ where a doctor recommends a combination of aspirin + phenacetin and that doctors need to be consulted before taking them so that they can get the appropriate dosage, author here feels that such recommendations will lead to lay people treating each other based on what they read in the newspaper.	Therapy	Therapy	Doctor role in prescription	Self-prescription (based on media recommendations)
	Zur Behandlung der Grippepneumonie (Kleine Mitteilungen)	Short reports	Opinion	12	10	1918	Wilhelm Neumann	0.5	Neumann writes on the effect of having patients out of bed (sitting comfortably in a chair) to reduce pulmonary complications	Complication	Complication	Pulmonary	Prophylaxis against complicated/severe influenza
	Ueber die Behandlung schwerer Influenzafälle mit Rekonvaleszentenserum.	Original work	Observational/case series	19	10	1918	Erich Liebmann	12	Use of serum from conv. Cases to treat severe cases of influneza (with pneumonia), description of the course of people who received the serum (23 cases)	Therapy	Therapy	Serum
	Einige Beobachtungen über den Verlauf der epidemischen Grippe bei Kindern, insbesondere über einen Fall von Landryscher Paralyse	Original work	Observational/case report	02	11	1918	H Schultheiß	6.5	Observations of influenza in children, authors report that only few cases of influenza occured in children and were generally milder than adults (?role of immunity in infancy), but there are still cases of severe influenza and deaths. Authors also mention and describe severe damage to the nervous system in two children (landrys paralysis) that could be related to influenza (started after influenz…	Acute clinical feature, Complication, Immunity	Acute clinical feature	Features in children						Complication	Neurologic							Immunity	Role of immunity in infancy
	Zur Grippe-Epidemie, Zur Serumtherapie der Grippe.	Short reports	Observational	09	11	1918	K & A Bossard	2	Experiences with treatment of influenza using convalescent pneumococcal serum (not very successful)	Therapy	Therapy	Serum
	Zur Influenzaprophylaxe	Short reports	Opinion	16	11	1918	Weisflog	3.5	Transmission of influenza (droplets) --> need to use masks , talks about the lack of will in some people to wear masks, carelessness, need to educate people, need for distancing and isolation when feeling symptoms. Prophylactic guidelines established only in hospitals and private practices of the military, Term "Influenza" should be replaced by pulmonary epidemic	Spread of infection, Prevention, Naming of epidemic	Spread of infection	Mode of transmission	Contagiousness					Prevention	Masks	Attitudes towards masks	Isolation	Social/physical distancing measures (school closure)				Naming of epidemic
	Ueber die Therapie der Influenza.	Original work	Overview	07	12	1918	Rudolf Massini	5	Lack of effective therapies, author goes through a small description of different remedies and what has been found (mostly observations or experiences from other diseaes), varied courses of influenza so it is difficult to estimate how a drug might help or how cases will progress without treatment. Masks as prophyalxis seem to offer protection, harder for people who are not doctors to comply.	Therapy, Prevention, Therapy of sequalae/complication	Therapy	Lack of effective therapies						Prevention	Masks	Attitudes towards masks						Therapy of sequalae/complication
	Die Grippe als auslösendes Moment von Psychosen.	Original work	Observational/case series	14	12	1918	S Notkin	2.5	Case series of 4 patients who were ill with influenza & also developed psychosis. In 2 cases there was an improvement of psychiatric symptoms with improvement of flu symptoms, and according to the author flu triggered latent psychiatric disorders in 2 of the cases	Association with psychiatric disorders	Association with psychiatric disorders
	Zur Grippe-Therapie	Short reports	Overview + opinion	21	12	1918	Klinger	0.5	Use of calcium chloride injections to eliminate the symptoms of serum sickness (in influenza cases treated with serum)	Therapy	Therapy	Serum
	La grippe à l'hôpital d'isolement de Vevey en Juillet-Aôut 1918.	Original work	Observational	28	12	1918	Wanner	14	Author expresses hope that doctors who see influenza cases to publish so that there are records of how the pandemic is, reports on 314 cases in Vevey, 10% mortality, describes some cases in details incl clinical features & course, different complications incl neurologic, and treatments given	Acute clinical feature, Mortality, Therapy, Recovery course, Complication	Acute clinical feature							Mortality	Rates/numbers							Therapy					Recovery course								Complication	Neurologic	Pulmonary	Cardiovascular/circulatory	Gastrointestinal/genitourinary	Hematologic
Korrespondenzblatt für Schweizer Ärzte 1919	Zur Therapie der Grippe (Kleine Mitteilung)	Short reports	Observational/experiences + opinion	04	01	1919	Seiler	1	Use of dialysite aconite comp in the treatment of influenza pneumonia	Therapy	Therapy
	Zur Grippe - Katalysin gegen Grippe (Kleine Mitteilung)	Short reports	Observational/experiences + opinion	04	01	1919	E Lanz	1	Long duration of the pandemic, new medications being developed, unsatisfactory treatments so far, use of septacrol or catalysin for the treatment of influenza	Therapy	Therapy	Lack of effective therapies
	Ueber die Influenza	Original work	Overview	04	01	1919	H Sahli	17	Review on influenza mostly focusing on etiology (significane of influenza bacillus, mixed and secondary infections), a bit on clinical picture and virulence (people suscpetibility & role of the war and famine with compairson of the 1890 pandemic), difference between flu and influenza	Etiology, Secondary infection, Co-infection, Virus characteristic, Previous pandemic, Acute clinical feature, Host susceptibility, Spread of infection	Etiology	Isolation/role of Influenza bacillus						Secondary infection								Co-infection					Virus characteristic	Virus virulence							Previous pandemic	Comparison of clinical features & disease severity						Acute clinical feature	Risk factors for severe/complicated influenza
	Bakteriologische und serologisch Influenzastudien	Research summaries	Observational/microbiology	11	01	1919	JL Burckhardt	0.25	Summary of studies that developed a new nutrient medium for the growth of influenza, author negates the difference between influenza and pseudoinfluenza bacillus	Etiology	Etiology	Isolation/role of Influenza bacillus
	Zur Behandlung der Grippe	Short reports	Observational/experiences	18	01	1919	P Lauener	1	Use of camphor in the treatment of influenza cases (author's own experience with 1200 cases)	Therapy	Therapy
	Ueber forcierte Diaphorese bei der Behandlung der Grippe Pneumonien.	Short reports	Observational/experiences	18	01	1919	L Blumer	2.5	Use/forcing of diaphoresis (sweating) as a treatment in 50 cases with influenza pneumonia (author also says that this treatment may have led to reduced deaths)	Therapy of sequalae/complication	Therapy of sequalae/complication
	Pathologisch-anatomische Beobachtungen bei der Grippe-Epidemie	Original work	Observational/histopathology	18	01	1919	C Wegelin	7.5	Pathological findings (autopsies) of severe influenza cases, higher mortality in men, adolescents, more severe course in younger age groups and pregnant women, role of tuberculosis in prevention of influenza	Histopathological finding, Mortality, Outcomes during pregnancy, Acute clinical feature, Co-infection	Histopathological finding							Mortality	Risk factors for mortality							Outcomes during pregnancy					Acute clinical feature	Risk factors for severe/complicated influenza							Co-infection	Tuberculosis
	Ueber den Sektionsbefund bei der gegenwärtigen Grippe-Epidemie unter besonderer Berücksichtigung des mikroskopischen Befundes.	Original work	Observational/histopathology	18	01	1919	A Glaus & R Fritzsche	8.5	Postmorten patholgoical findings of influenza cases	Histopathological finding	Histopathological finding
	Haar- und Nagelveränderungen nach Grippe.	Original work	Observational/survey	01	02	1919	Louis Merian	4.5	Cases of hair loss and nail damage weeks-months after influenza (author own experience + some findings fom others in the literature). Author mentions increasing number of cases, some mild others severe (almost complete loss of hair). Some therapies mentioned that have been seen to improve the general condition of the hair	Recovery course, Therapy of sequalae/complication	Recovery course	Dermatologic sequalae (hair loss & nail changes)						Therapy of sequalae/complication
	Zur Therapie der Grippe und ihrer Komplikationen	Short reports	Observational/experiences	01	02	1919	Th. Probst	1.5	Treatment of different types/severities of influenza	Therapy, Therapy of sequalae/complication	Therapy							Therapy of sequalae/complication
	Kleine Mitteilung zur Therapie der Grippe	Short reports	Correction	08	02	1919	E Haffner	0.25	Correction to a previously published article on the treatment of influenza; author confirms his treatment proposal with further cases	Therapy	Therapy
	Ueber die Influenza	Original work	Overview	15	02	1919	H Sahli	18	Review/discussion of prophylactic measures against the influenza: masks and vaccination (with discussion of immunity, some of the experiments being done including vaccinating patients without influenza at hospitals to determine the protective effect of vaccines, whether using large doses & having side effects is better than getting infected, herd immunity, and at the end the author mentions that …	Prevention, Vaccination, Immunity	Prevention	Masks	Social/physical distancing measures (ban of gatherings)	Balance of prevention with economic implications	Criticism of measures			Vaccination	Immune responses and vaccination	Side effects of vaccination	Compulsory vaccination					Immunity	Herd immunity
	Ueber das Influenzaherz	Original work	Observational/experiences	08	03	1919	Hermann Eichhorst	5.5	Effect of influenza on the heart can be mechanical and functional. Use of epinephrine (adrenaline) in the treatment of influenza pneumonia (since death could occur as a consequence of vasomotor paralysis). Heart complications (pericarditis, endocarditis with mitral valve affection, anatomical changes) of influenza infection including up to six months after the resolution of the infection	Complication, Recovery course, Therapy of sequalae/complication	Complication	Cardiovascular/circulatory						Recovery course	Persistent cardiovascular/circulatory symptoms/findings							Therapy of sequalae/complication
	Zur Behandlung der Grippepneumonie mit Colloidmetallen und Fixationsabszess.	Original work	Observational/experiences	22	03	1919	H Hodel	5	Author experience on the use of colloidal metal Electrargol for the treatment of influenza in 156 cases, good effect in almost half, did not help in the treatment of 30 severe cases who eventually died	Therapy, Therapy of sequalae/complication	Therapy							Therapy of sequalae/complication
	Zur Frage der Grippe-schutzmasken	Short reports	Opinion	22	03	1919	Hegg	2	Response to the article by Sahli on the use of masks, that there are many examples of their ineffectivemess, a doctor in a newspaper suggested that masks should be obligatory for the public, him and his assitant did an experiment and found that they are permeable and that their use isn't justified , accuses him of mockery, asks a question at the end whether saving the lives of a few hundred or th…	Prevention	Prevention	Masks	Compulsory masks	Attitudes towards masks
	Zur Frage der Grippe-Schutzmasken (Kleine Mitteilungen)	Short reports	Opinion	22	03	1919	D O	0.25	Brief nachshrift that the attempts of Sahli and his colleague at evauating the effectiveness of the protective masks were based on error, and also that Sahli was not mocking Hegg (previous entry)	Prevention	Prevention	Masks
	Ueber Grippe-Otitis im Verlauf der Epidemie 1918	Original work	Observational + overview	22	03	1919	Farner	4	Review (+ personal observations) of otitis/Ear complications in influenza patients (mostly clinical picture & course), less common than 1889/90 but similar clinical picture	Complication, Previous pandemic	Complication	ENT						Previous pandemic	Comparison of complications (ENT)
	Ueber die Veränderungen der grossen Luftwege, besonders ihre Epithel-Metaplasie bei der Influenza	Original work	Observational/histopathology	12	04	1919	M. Askanazy	10	Pathological findings of bronchial airway changes in influenza,1918 pandemic has many similarities to 1889 pandemic, but also some unqiue features	Histopathological finding, Previous pandemic	Histopathological finding							Previous pandemic	Comparison of clinical features & disease severity
	Ueber kruppartige Affektionen bei Influenza.	Original work	Observational/experiences	12	04	1919	Coray	5.5	Observations regarding clinical presentation of influenza cases from practice; children presenting with pseudocroup & severe laryngeal spasm, describes three different types based on anatomical and clinical picture and describes diagosis and therapy for each	Acute clinical feature	Acute clinical feature	Features in children
	Einige Bemerkungen über die klinischen Erscheinungen und die Diagnose der pandemischen Influenza.	Meetings/Conference reports	Meeting summary/Overview	19	04	1919	Mediznische Gesellschaft Basel	2	Meeting (Mediznische Gesellschaft Basel R Strehelin) summary on the clinical and diagostic manifestations of influenza. Speaker mentions that it appears to be the same causative agent as in 1889-1892 and that it explains why elderly people are less ill. Negates that influenza bacillus is the cause because its not frequently isolated	Previous pandemic, Immunity, Etiology, Acute clinical feature	Previous pandemic	Link to current epidemic	Similar etiologies					Immunity	Immunity from Previous pandemic							Etiology	Isolation/role of Influenza bacillus				Acute clinical feature	Laboratory findings
	Zur Pathologie und Bakteriologie der Grippe.	Meetings/Conference reports	Meeting summary/Observational	19	04	1919	Medizinische Gesellschaft Basel	5.5	Meeting (Medizinische Gesellschaft Basel) summary : E Hedinger describes on the patholgocial and bacteriological findings in influenza pneumonia (thinks is a virus); at the end author mentions that in uncomplicated cases one should expect disease to last 3-5 weeks	Etiology, Recovery course	Etiology	Causative pathogen	Bacteriological findings					Recovery course
	Epidemiologie der Grippe	Meetings/Conference reports	Meeting summary/Overview	19	04	1919	Mediznische Gesellschaft Basel	2	Meeting (Medizinische Gesellschaft Basel) summary: Hans Hunziker on the epidemiology of influenza, describes the beginning of the pandemic (in Bern, outbreak in soldiers), incubation period, began mild, then severe cases & death. Immunity of older generation due to previous pandemic. Described that when that happened it brought on rumors & conspiracies regarding the true number of deaths, that it…	Epidemic course, Epidemiologic parameter, Mortality, Immunity, Prevention, Spread of infection, Rumors on nature of disease	Epidemic course							Epidemiologic parameter	Incubation period							Mortality	Risk factors for mortality				Immunity	Immunity from Previous pandemic							Prevention	Social/physical distancing measures (school closure)	Social/physical distancing measures (ban of gatherings)	Attitudes towards masks	Balance of prevention with economic implications	Protection of vulnerable people		Spread of infection	Contagiousness
	Ueber einige chirurgische Komplikationen der Influenza.	Original work	Observational/experiences	19	04	1919	J Dubs	5	Observations and description (clinical, radiological, bacteriological findings) of cases with surgical influenza complications (eg refers to several cases of empyema, protracted courses) in the surgical ward (existing patients who subsequently contracted influenza or patients who brought it in from outside ). Author is of the opinion that surgical complications usually do not occur until after th…	Complication, Recovery course, Etiology, Acute clinical feature	Complication	Pulmonary	Surgical	Musculoskeletal				Recovery course	Persistent lung findings/symptoms	Delayed recovery						Etiology	Bacteriological findings				Acute clinical feature	Atypical influenza/presentation
	Grippe (letzter Teil)	Meetings/Conference reports	Meeting summary/overview	19	04	1919	Gigon	1	Report on his experiences with influenza in military service -> immunity, course, symptomatology, therapy, duration of illness	Immunity	Immunity							Therapy
	Aconit-dialysate zur Behandlung der Influenza (Grippe)	Short reports	Observational/experiences	26	04	1919	Theodor Zannger	2	Description of the author of 200 patients seen in clinic (including mortality and proportion with pneumonia, course) and experience in treating 13 cases with severe pneumonia with Aconit-Dialysate (author reports that it is successful if used early), rare complications pleuritis exsudativa, thrombosis, tachycardia, otitis media	Complication, Mortality, Therapy of sequalae/complication, Recovery course	Complication	Pulmonary	Cardiovascular/circulatory	ENT				Mortality	Rates/numbers							Therapy of sequalae/complication					Recovery course
	Diskussion über die gegenwärtige Grippeepidemie.	Meetings/Conference reports	Meeting summary/Observational	03	05	1919	Gesellschaft der Aerzte in Zürich	2	Summer meeting (Gesellschaft der Aerzte in Zürich, 1918, Eichhorst) : description of increase in cases presenting to the hospital in Zurich with bronchial catarrhal symptoms and pneumonia in summer of 1918 (june/july) compared to other years, description of these cases (males, soldiers or recruits), bacteriological findings, clinical presentation and findings, pneumonia associated with delirium i…	Acute clinical feature, Complication, Etiology, Recovery course, Therapy	Acute clinical feature							Complication	Pulmonary	Risk factors for severe/complicated influenza						Etiology	Bacteriological findings				Recovery course								Therapy
	Diskussion über die gegenwärtige Grippeepidemie.	Meetings/Conference reports	Meeting summary/Case series	03	05	1919	Gesellschaft der Aerzte in Zürich	1	Summer meeting (Gesellschaft der Aerzte in Zürich, 1918, Busse): pathological and anatomical changes observed in the 4 patients who died from influenza and bacteriological findings	Histopathological finding, Etiology	Histopathological finding							Etiology	Bacteriological findings
	Diskussion über die gegenwärtige Grippeepidemie.	Meetings/Conference reports	Meeting summary/Overview	03	05	1919	Gesellschaft der Aerzte in Zürich	2.5	Summer meeting (Gesellschaft der Aerzte in Zürich, 1918, Silberschmidt ): spread of the influenza epidemic in switzerland in 1918 first described by news and army reports, first cases occuring in Jura in may 1918, description of location of first cases in switzerland, further spread of cases with case numbers/curve (describes spread in an army battelion: few cases on the first day then rapid incr…	Epidemic course, Etiology, Spread of infection, Previous pandemic, Immunity, Prevention	Epidemic course							Etiology	Bacteriological findings	Isolation/role of Influenza bacillus						Spread of infection	Mode of transmission				Previous pandemic	Comparison of the course of the epidemic	Comparison of clinical features & disease severity						Immunity	Immunity from Previous pandemic						Prevention	Isolation	Hygiene measures
	Diskussion über die gegenwärtige Grippeepidemie.	Meetings/Conference reports	Meeting summary/Case series	03	05	1919	Gesellschaft der Aerzte in Zürich	0.25	Summer meeting (Gesellschaft der Aerzte in Zürich, 1918, Feer): description of some cases seen in children's hospital (mostly clinical presentation)	Acute clinical feature	Acute clinical feature	Features in children
	Diskussion über die gegenwärtige Grippeepidemie.	Meetings/Conference reports	Meeting summary/Case series	03	05	1919	Gesellschaft der Aerzte in Zürich	0.5	Summer meeting (Gesellschaft der Aerzte in Zürich, 1918, Bernheim-Karrer): youngest age groups are more likely to fall ill compared to older children in current epidemic (in comparison to flu that usually occurs during winter or spring), symptoms presentation	Acute clinical feature, Host susceptibility	Acute clinical feature	Features in children	Disease severity					Host susceptibility
	Diskussion über die gegenwärtige Grippeepidemie.	Meetings/Conference reports	Meeting summary/Observational	03	05	1919	Gesellschaft der Aerzte in Zürich	0.5	Summer meeting (Gesellschaft der Aerzte in Zürich, 1918, Schaeppi): absent prodromes, initial symptoms, complications (pulmonary)	Acute clinical feature, Complication	Acute clinical feature							Complication	Pulmonary
	Diskussion über die gegenwärtige Grippeepidemie.	Meetings/Conference reports	Meeting summary/Observational	03	05	1919	Gesellschaft der Aerzte in Zürich	2	Summer meeting (Gesellschaft der Aerzte in Zürich, 1918, Steiger): observations/experiences on some severe cases of influenza with complete circulatory failure/sepsis (clinical findings, histological, laboratory findings with emphassis on white blood cells and that an increase post illness is assocated with better prognosis/recovery)	Complication, Acute clinical feature, Recovery course	Complication	Cardiovascular/circulatory						Acute clinical feature	Laboratory findings							Recovery course
	Diskussion über die gegenwärtige Grippeepidemie.	Meetings/Conference reports	Meeting summary/Observational	03	05	1919	Gesellschaft der Aerzte in Zürich	0.25	Summer meeting (Gesellschaft der Aerzte in Zürich, 1918, Haab): Observations of several cases with gastrointestinal findings and question whether this could be linked to current epidemic espacially given the diversity of findings in the 1889 pandemic	Acute clinical feature, Previous pandemic	Acute clinical feature	Atypical influenza/presentation						Previous pandemic
	Diskussion über die gegenwärtige Grippeepidemie.	Meetings/Conference reports	Meeting summary/Observational	03	05	1919	Gesellschaft der Aerzte in Zürich	0.5	Summer meeting (Gesellschaft der Aerzte in Zürich, 1918, R Brun): Course of influenza epidemic in the infantry recruit school in Zurich, most common course of symptoms: fever resolves with a couple of days unless there is development of complications (eg pneumonia)	Epidemic course, Recovery course, Complication	Epidemic course							Recovery course								Complication	Pulmonary
	Diskussion über die gegenwärtige Grippeepidemie.	Meetings/Conference reports	Meeting summary/Observational	03	05	1919	Gesellschaft der Aerzte in Zürich	0.5	Summer meeting (Gesellschaft der Aerzte in Zürich, 1918, Leuch): Observations of cases with influenza (affects mostly people who were not ill during 1889 pandemic or who were born later --> immunity), incubation period, clinical presentations, prophylaxis (gargles, cleaning sheets and hand washing)	Acute clinical feature, Immunity, Epidemiologic parameter, Prevention	Acute clinical feature							Immunity	Immunity from previous pandemic							Epidemiologic parameter	Incubation period				Prevention	Hygiene measures
	Diskussion über die gegenwärtige Grippeepidemie.	Meetings/Conference reports	Meeting summary/Overview	03	05	1919	Gesellschaft der Aerzte in Zürich	0.25	Summer meeting (Gesellschaft der Aerzte in Zürich, 1918, Klinger): Use of typhoid therapy as therapy for pneumonia	Therapy of sequalae/complication	Therapy of sequalae/complication
	Diskussion über die gegenwärtige Grippeepidemie.	Meetings/Conference reports	Meeting summary/Overview	03	05	1919	Gesellschaft der Aerzte in Zürich	0.5	Summer meeting (Gesellschaft der Aerzte in Zürich, 1918, Nager): Observations in the ENT clinic, clinical findings, speaker mentions that he hasn't seen any post-illness complications but that it is to be expected	Complication	Complication	ENT	Eye
	Diskussion über die gegenwärtige Grippeepidemie.	Meetings/Conference reports	Meeting summary/Opinion	03	05	1919	Gesellschaft der Aerzte in Zürich	0.25	Summer meeting (Gesellschaft der Aerzte in Zürich, 1918, Hämig): Role of malnutrition in influenza	Host susceptibility	Host susceptibility	Role of malnutrition
	Untersuchungen über die Aetiologie der Influenza 1918	Original work	Observational + overview	31	05	1919	JL Burckhardt	9.5	Etiology of influenza, role of influenza bacillus, bacteriological findings from the author as well as from others, explains why it is believed that influenza bacillus is considered by many to be the resaon behind current influenza epidemic. Author doesn't believe it is influenza bacillus although he doesn't know what the causative pathogen is exactly, similarities with the previous pandemic 1890…	Etiology, Previous pandemic, Immunity	Etiology	Isolation/role of Influenza bacillus	Bacteriological findings					Previous pandemic	Comparison of clinical features & disease severity							Immunity	Immunity from Previous pandemic
	Untersuchungen über die Aetiologie der Influenza 1918 (Schluss)	Original work	Observational + overview	07	06	1919	JL Burckhardt	10	Continuation of previous entry on the etiology of the current influenza epidemic, discussion of his and other scientists bacteriological findings (says that all findings together seem to hint at a filterable virus), findings of other bacteria such as streptocccus are not related to the causative pathogen but related to complications of influenza, findings against influenza bacillus, no rationale …	Etiology, Secondary infection, Therapy, Vaccination	Etiology	Bacteriological findings	Causative pathogen	Isolation/role of Influenza bacillus				Secondary infection	Streptococcus							Therapy					Vaccination	Bacteriological (Derived from influenza baccillus)
	Diskussion über die Grippe	Meeting/Conference reports	Meeting summary/Observational + overview	21	06	1919	Medizinische Gesellschaft Basel	6	Meeting (Medizinische Gesellschaft Basel, 1918): summary of the meeting, 1) discussion of clinical presentation of rapdily worsening influenza (influenza fulminans), 2) relationship between influenza & obstetrics/gynecology: effect of influenza on pregnancy (no particular predisposition of pregnant women to influenza), introduction of ban of visits in the hospital afterwhich no health person insi…	Complication, Outcomes during pregnancy, Recovery course, Reinfection, Acute clinical feature, Spread of infection, Previous pandemic, Prevention	Complication	Pulmonary	Neurologic	ENT				Outcomes during pregnancy	Susceptibility of pregnant women to infection							Recovery course	Neurologic sequalae (polyneuritis)				Reinfection	Incomplete resolution of first infection versus new infection							Acute clinical feature	Features in children	Atypical influenza/presentation	Laboratory findings				Spread of infection	Mode of transmission
	Zur Behandlung der epidemischen Grippe	Original work	Observational/experiences	28	06	1919	A v Salis	14	Spread of influenz and severity of disease overwhelming health professionals espacially with increasing number of cases among medical personnel --> panic in the public and rumors about nature of the disease. Therapeutic treatments ineffective. Author says that he doesn't remember a call for a specific treatment because cases were mild at that time, less complications. Not knowing the causative pa…	Strain on healthcare system, Rumors on nature of disease, Therapy, Previous pandemic, Etiology, Complication, Host susceptibility, Immunity, Prevention	Strain on healthcare system							Rumors on nature of disease								Therapy	Serum	Lack of effective therapies			Previous pandemic	Comparison of clinical features & disease severity							Etiology	Causative pathogen						Complication	Pulmonary	Cardiovascular/circulatory	Neurologic
	Ueber die Influenza	Original work	Observational/experiences	03	07	1919	K Frey	11.5	Observations on influenza: overview of 1890 influenza pandemic: spread, clinical presentation (variable, catarrhal, disturbed well being, neurological and rheumatological, gastrointestinal), many cases failing to recover and complaining of fatigue, pneumonia most common complication, current pandemic: differs from 1890 pandemic in contagiousness (more contagious), younger people most infected, sy…	Previous pandemic, Acute clinical feature, Therapy, Complication, Recovery course, Prevention	Previous pandemic	History	Comparison of clinical features & disease severity					Acute clinical feature								Therapy	Serum				Complication	Pulmonary	Cardiovascular/circulatory	Neurologic	Gastrointestinal/genitourinary	Musculoskeletal	Eye	ENT	Recovery course	Dermatologic sequalae (hair loss & nail changes)	Psychological sequalae (hallucinations, apathy, depression, psychosis etc)	Delayed recovery	Fatigue complaints			Prevention	Isolation	Hygiene measures	Masks
	Mikroskopische Befunde in Grippeblutkulturen.	Meetings/Conference reports	Meeting summary/Observational + overview	03	07	1919	Medizinische Gesellschaft Basel	2	Summary of meeting Medizinische Gesellschaft Basel: JL Burckhardt discusses theories regarding the causative pathogen of influenza; likely not Pfeiffers bacillus (that and other isolated bacteria are likely causes of secondary infections), likely virus that cannot be isolated/passes through filters, describes some experiements done by others that demonstrated the transmissability of pathogen that…	Etiology, Secondary infection	Etiology	Causative pathogen	Isolation/role of Influenza bacillus					Secondary infection
	La grippe et ses complications mentales	Original work	Observational	10	07	1919	Ch. Ladame	8	Observation of psychological complications due to influenza (psych institution) in inpatients and people without prior psych problems (soldiers, healthcare staff, people with psych problems due to influenza requiring treatment): in first group of people erratic dangerous behaviour observed, some prostrated due to acute illness. Second group of people some prostration but no major psych complicati…	Recovery course, Association with psychiatric disorders, Histopathological finding	Recovery course	Psychological sequalae (hallucinations, apathy, depression, psychosis etc)	Persistent prostration/exhaustion	Neurologic sequalae (Sleep problems)				Association with psychiatric disorders								Histopathological finding
	Pathologisch-anatomische und bakteriologische Befunde bei dem sog. Morbus Ibericus	Research summaries	Observational/histopathology	10	07	1919	R Fritzsche	0.25	Summary of a study that reports on anatomical/pathological findings (hemorrhagic pneumonia cases)	Histopathological finding	Histopathological finding
	Ueber das Auftreten von Bullae hämorrhagica bei der akuten Otitis media	Research summaries	Observational	10	07	1919	R Fritzsche	0.25	Summary of a study that reports on hemorrhagic otitis media in influenza cases	Complication	Complication	ENT
	Ueber die Stenosen der Luftwege bei epidemischer Grippe im frühen Kindesalter	Research summaries	Observational	10	07	1919	R Fritzsche	0.25	Summary of a study that reports tracheal and laryngeal stenosis in children infected with influenza	Complication	Complication	Pulmonary
	Zur Pathologie der diesjährigen Grippe	Research summaries	Observational/microbiology	10	07	1919	R Fritzsche	0.25	Summary of a study on bacteriological findings in deceased influenza cases, influenza bacillus not found and unlikely to be causative pathogen, likely same disease as 1889/90, secondary infections due to strept/staph/pneumo	Etiology, Secondary infection, Previous pandemic	Etiology	Isolation/role of Influenza bacillus	Bacteriological findings					Secondary infection	Staph. Aureus	Streptococcus						Previous pandemic	Link to current epidemic	Similar etiologies
	Die sogenannte "Spanische Krankheit"	Research summaries	Observational/histopathology + microbiology	10	07	1919	R Fritzsche	0.25	Summary of a study reporting on clinical, patho, and bacteriological findings in influenza, influenza bacillus not found	Histopathological finding, Etiology, Acute clinical feature	Histopathological finding							Etiology	Isolation/role of Influenza bacillus	Bacteriological findings						Acute clinical feature
	Ueber die influenzaartigen Epidemie im Juli 1918	Research summaries	Observational	10	07	1919	R Fritzsche	0.25	Summary of a study on clinical presentation of influenza cases	Acute clinical feature	Acute clinical feature
	Ueber die pathologische Anatomie der influenzaartigen Epidemie im Juli 1918	Research summaries	Observational/histopathology	10	07	1919	R Fritzsche	0.25	Summary of a study on pathological findings in influenza cases	Histopathological finding, Complication	Histopathological finding							Complication	Pulmonary
	Epidemiologische und bakteriologische Untersuchungen über die pandemische Influenza	Research summaries	Observational/microbiology	10	07	1919	R Fritzsche	0.25	Summary of a study on the etiology of influenza (reports on bacteriological findings, influenza bacillus, strept/pneumo/stpah isolated)	Etiology	Etiology	Bacteriological findings	Isolation/role of Influenza bacillus
	Zur Aetiologie der Influenza	Research summaries	Observational/microbiology	17	07	1919	VonderMühll	0.25	Summary of a study on the etiology of infuenza (reports on bacteriological findings, didn't find Pfeiffers bacillus, unknown pathogen/virus likely to be cause)	Etiology	Etiology	Isolation/role of Influenza bacillus	Causative pathogen	Bacteriological findings
	Zur Aetiologie der Grippe von 1918.	Research summaries	Observational/microbiology	17	07	1919	Felix Barth	0.25	Summary of a study on the etiology of influenza (reports on bacteriological findings, diplococcus isolated)	Etiology	Etiology	Bacteriological findings
	Zur pathologischen Anatomie der Grippe	Meetings/Conference reports	Observational/histopathology	24	07	1919	Medizinische Gesellschaft Basel	0.25	Demonstration lecture on the pathological anatomy of influenza	Histopathological finding	Histopathological finding
	Die Aetiologie der Grippe	Meetings/Conference reports	Meeting summary/Observational + overview	24	07	1919	Medizinische Gesellschaft Basel	8.5	Summary of Gesellschaft der Aerzte: Silberschmidt discusses several topics (etiology, prophylaxis, immunity, therapy, lack of knowledge regarding several aspects of the epidemiology of influenza), unknown etiology of influenza & role of Pfeiffer's bacillus, presents observations from the hygiene insitute (infrequent isolation of the bacillus), isolation of other types of bacteria, course of epide…	Etiology, Prevention, Epidemic course, Vaccination, Immunity, Therapy, Reinfection, Acute clinical feature, Outcomes during pregnancy, Mortality, Complication, Therapy of sequalae/complication	Etiology	Isolation/role of Influenza bacillus	Bacteriological findings					Prevention	Isolation	Masks	Hygiene measures					Epidemic course					Vaccination	Bacteriological (Derived from bacteria cultured from secretions)							Immunity							Therapy	Serum
	Einfluss der Influenza auf Schwangerschaft und Wochenbett.	Original work	Observational	14	08	1919	E. Geymüller	9	Observations regarding preganant women or women who recently gave birth & influenza: anatomical/pathological changes (lungs, liver, genital system) and what influence influenza has, including in premature pregnancy birth, clinical course with more than 65% with complicated course (lung complications), question of whether there is a higher rate of complications in pregnant women vs non pregnant wo…	Outcomes during pregnancy, Histopathological finding, Complication, Mortality, Host susceptibility, Therapy, Prevention	Outcomes during pregnancy	Complications compared to nonpregnant women						Histopathological finding								Complication	Pulmonary				Mortality	Risk factors for mortality							Host susceptibility	Role of malnutrition						Therapy
	Osservazioni sulla nosografia dell' attuale infezione epidemica	Research summaries	Observational	14	08	1919	Rodella	0.25	Summary of a study describing some observations of influenza in Calabria where accompanying nose hemorrhages where seen along with catarrheal symptoms, dysentry, rare occurence of bronchopneumonias, nephritis in moderately severe cases, occurence of same complications/course in severe cases	Complication, Acute clinical feature	Complication	Pulmonary	Gastrointestinal/genitourinary					Acute clinical feature	Disease severity
	Ueber Influenza	Meetings/Conference reports	Meeting summary/Observational	21	08	1919	Medizinischer Bezirksverein Bern-Stadt	3	Summary of meeting of Medizinischer Bezirksverein Bern-Stadt: Sobernheim on infection of railworkers and recommendation to vaccinate them, vaccination of other diseases highlights the role of vaccination, reduced severity of disease through vaccination, role of nutrition in severity of influenza (severe cases despite good nutrition), observations of severity/mortality in London same as in Switzer…	Vaccination, Host susceptibility, Previous pandemic, Complication	Vaccination	Disease severity and vaccination	Breakthrough infection	Protection against infection and vaccination				Host susceptibility	Role of malnutrition							Previous pandemic	Comparison of complication rates				Complication
	Ueber Influenza	Original work	Overview	21	08	1919	G Sobernheim	20	Overview on influenza: spread of disease across the world in repeated intervals, question of where the pathogen is when there is an epidemic free period and what causes it to emerge again, starting point of the epidemic since Pfeiffer bacillus was isolated in both pandemics it is likely that it is the causative agent of these events, role of seasonal colds in influenza epidemics, current epidemic…	Etiology, Previous pandemic, Spread of infection, Host susceptibility, Acute clinical feature, Immunity, Reinfection, Therapy, Vaccination, Prophylaxis	Etiology	Causative pathogen	Isolation/role of Influenza bacillus	Role of seasonal cold	Influence of weather			Previous pandemic	Link to current epidemic	Comparison of clinical features & disease severity	Comparison of mortality rates					Spread of infection	Mode of transmission				Host susceptibility	Role of malnutrition							Acute clinical feature	Risk factors for severe/complicated influenza						Immunity	Immunity from Previous pandemic	Duration of immunity
	La cura della epidemia influenzale 1918 col fenolo per la via delle vene	Research summaries	Observational	21	08	1919	Rodella	0.25	Summary of a study that describes treatment of influenza cases with phenolein injections	Therapy	Therapy
	Altre osservazioni sull'attuale pandemia	Research summaries	Observational	21	07	1919	Rodella	0.25	Communication by G. Saccone in Riforma medica: Report on epidemiological, clinical, anatomo-pathological and bacteriological experiences of the influenza epidemic. Saccone describes a coccus, to which he attributes an etiological significance	Epidemic course, Etiology	Epidemic course							Etiology	Bacteriological findings
	Zur Bakteriologie der Influenza 1918	Research summaries	Observational/microbiology	28	08	1919	Felix Barth	0.25	Summary of a study that describes bacteriological findings in sputum of influenza cases (Pfeiffer Bacillus in 25% found), author has the opinion that Pfefffer bacillus is the causative pathogen and that the cocci reported by other authors is related to mixed infections	Etiology, Co-infection	Etiology	Causative pathogen	Isolation/role of Influenza bacillus	Bacteriological findings				Co-infection
	Psychische Störungen nach Spanischer Grippe	Research summaries	Observational	04	09	1919	Lotmar	0.5	Summary of a study in which the author reports on the observations about influenza psychoses which were common during the past epidemic (1890), mentions that there is no actual specific influenza psychosis (some depression occurring during convalescence, hypochondriasis, delusional reinterpretatuon of the world), in the present epidemic, author reports some cases from the Frankfurt psychiatric cl…	Previous pandemic, Association with psychiatric disorders	Previous pandemic	Comparison of complications (psychiatric)						Association with psychiatric disorders
	Influenzaartige Stäbchen als Eitererreger	Original work	Observational + overview	11	09	1919	JL Burckhardt	7.5	Description (clinical and mostly microbiological/bacteria) of complicated (supparative) cases of influenza (with abscesses/pus) and isolation of influenza like rods but that could not be idenitified (also did some animal experiements to look for the causative pathogen), presents also a brief overview of cases and findings of several other doctors with the overall finding that in epidemic-free tim…	Acute clinical feature, Complication, Etiology	Acute clinical feature							Complication	Pulmonary							Etiology	Bacteriological findings	Causative pathogen
	Ueber die Aetiologie, Symptomatologie und Therapie der pandemischen Influenza (spanischen Grippe)	Research summaries	Observational	18	09	1919	VonderMühll	0.25	Summary of a study that describes influenza cases in an Austrian reserve hospital (180 patients, 65% pneumonia, mortality 80% in those with pneumonia, etiology gram negative diplostrepotococcus, isolation for prophylaxis, mentions some therapies that reduced mortality)	Epidemic course, Etiology, Complication, Mortality, Therapy, Prevention	Epidemic course							Etiology	Bacteriological findings							Complication	Pulmonary				Mortality	Rates/numbers	Risk factors for mortality						Therapy							Prevention	Isolation
	De la symptomatologie des psychoses post-grippales	Original work	Observational	25	09	1919	V Demole	5	Description of 25 patients with psychosis/hallcuinations/Delerium occurring during or after influenza (both previously healthy and in people with previous psych disorders, mostly transient and lasting a few days to weeks, two cases considered to be early onset dementia/symptoms stationery and didn't resolve), author describes two distinct types of delerium (one with mental confusion, stupor, acin…	Association with psychiatric disorders, Recovery course	Association with psychiatric disorders	Throughout influenza course						Recovery course	Psychological sequalae (hallucinations, apathy, depression, psychosis etc)
	Pathologisch-anatomische Demonstrationen zur Grippe.	Meetings/Conference reports	Meeting summary/Histopathology	25	09	1919	Medizinischer Bezirksverein Bern-Stadt	1	Summary of meeting from the Medizinischer Bezirksverein Bern Stadt: Wegelin reports description of experiences reported regarding anatomical and pathological findings in abscesses and purulent meningitis caused by influenza	Histopathological finding, Complication	Histopathological finding							Complication	Pulmonary	Neurologic
	Chirurgische Komplikationen der Grippe.	Meetings/Conference reports	Meeting summary/Case series	25	09	1919	Medizinischer Bezirksverein Bern-Stadt	1.5	Summary of meeting from the Medizinischer Bezirksverein Bern Stadt: F Nigst provides description of a case with influenza who developed gas gangren (description of clinical and surgical findings) and four cases with influenza who developed empyema and abscesses (surgical complications of influenza)	Complication	Complication	Musculoskeletal	Pulmonary	Surgical
	Ueber das verhalten der Sera von an "Spanischer Krankheit" Leidenden zur Meineckeschen Lipoidbindungsreaktion	Research summaries	Observational/experimental	25	09	1919	Felix Barth	0.25	Summary of a study where an experiement was conducted to evaluate a reaction in the blood of patients with "Spanish disease" --> findings show that there is a considerable turnover of a biochemical and biophysical nature in the body due to the disease	Acute clinical feature	Acute clinical feature	Laboratory findings
	Ein filtrierbarer Erreger der Grippe	Research summaries	Observational/experimental	16	10	1919	R Fritzsche	0.25	Summary of a study that describes the growth/culture of a filterable particle from the sputum/blood of influenza patients (inoculated into mice) that could be the causative pathogen of influenza	Etiology	Etiology	Causative pathogen
	Zur Behandlung der Grippe mit Electragol	Original work	Observational/experiences	23	10	1919	H Koller	8	Differentiation between remedy for influenza and remedies for its complications should be made, common remedies not sufficient to prevent death, observations & experiences of author in using Electrargol (colloidal silver) as a therapy.	Therapy, Therapy of sequalae/complication	Therapy	Lack of effective therapies						Therapy of sequalae/complication
	Der Verlauf der Grippe bei Malariakranken	Research summaries	Observational	13	11	1919	VonderMühll	0.25	Summary of a study that desribes the prognosis of patients who were sick with malaria and were infected with influenza	Co-infection, Recovery course, Mortality	Co-infection	Malaria						Recovery course	Factors influencing recovery							Mortality	Rates/numbers
	Guajakoltherapie bei spanischer Grippe	Research summaries	Observational/experiences	13	11	1919	Glaus	0.25	Summary of a study that describes Guajacol therapy for influenza	Therapy	Therapy
	Ueber die Influenzaepidemie in der Schweiz 1918/1919.	Short reports	Overview	13	11	1919	NA	0.5	Brief discussion of the overview of the influenza epidemic in Switzerland given by the Health Office which includes numbers of cases & mortality stratified by age, mention that one could assume that the number of actual cases is triple of that reported given that mandatory reporting of cases was introduced in October 1918, tripling of cases after the introduction of mandatory reporting of cases	Case number, Mortality	Case number	Underestimation due to late establishement of reporting systems						Mortality	Rates/numbers
	Untersuchungen über die Bakteriendichtigkeit der Grippeschutzmasken	Original work	Observational + overview	20	11	1919	A Lauterberg	17	Experiments from the author and others that test the bacterial impermeability of masks (one of three main determinants of mask use/effectiveness)	Prevention	Prevention	Masks
	Grippe	Meetings/Conference reports	Meeting summary/Overview + opinion	27	11	1919	Société médicale de Genève	4	Summary of meetings from the Société médicale de Genève in October 1918: Observations in France including ways used to limit the spread, critcisim of the response in switzerland, antomical/patho findings from individuals who died from influenza	Prevention, Histopathological finding	Prevention	Criticism of measures						Histopathological finding
	Grippe	Meetings/Conference reports	Meeting summary/Overview + opinion	04	12	1919	Société médicale de Genève	5.5	Summary of meetings from the Société médicale de Genève in October and November 1918: most of the discussion during the October meeting focused on the use of mask and school closure: recommendations to use mask by some, others need proof of effectiveness, some state that the sick person should be wearing it, wearing the mask gives false sense of security since some people who wear the mask still …	Prevention, Prophylaxis, Therapy, Acute clinical feature, Complication, Spread of infection, Epidemic course	Prevention	Masks	Attitudes towards masks	Social/physical distancing measures	Social/physical distancing measures (school closure)	Necessity of school closure/preventive measures in light of low mortality	Hygiene measures	Prophylaxis	Drug prophylaxis							Therapy					Acute clinical feature								Complication	Pulmonary	Neurologic	Risk factors for severe/complicated influenza				Spread of infection	Mode of transmission	Contagiousness
Korrespondenzblatt für Schweizer Ärzte 1920	La Grippe	Meetings/Conference reports	Meeting summary/Overview	01	01	1920	Société Vaudoise de Médecine	2.5	Summary of meeting from Société Vaudoise de Médecine: mostly on treatment of influenza and epidemiology (uniqueness of the current epidemic from seasonal flu, immunity)	Therapy, Etiology, Immunity	Therapy							Etiology	Role of seasonal cold							Immunity
	Zur Bakteriologie der Influenzaepidemie	Research summaries	Observational/microbiology	15	01	1920	Glaus	0.25	Summary of a study describing bacteriological findings of influenza cases (isolation of influenza baccillus)	Etiology	Etiology	Bacteriological findings	Isolation/role of Influenza bacillus
	Pathologisch-anatomische Befunde bei der Influenzepidemie im Sommer 1918	Research summaries	Observational/histopathology	15	01	1920	Glaus	0.25	Summary of a study describing pathological/anatomical findings in influenza cases (mostly lung changes)	Histopathological finding	Histopathological finding
	Zur Aetiologie der derzeitigen Influenza-Pandemie	Research summaries	Overview	15	01	1920	Glaus	0.25	Summary of a study that evaluates the etiology of current influenza pandemic, compares it to previous pandemic (identical in terms of clinical, pathological and epidemiology observations), discusses different possible etiologies (bacillus from 1890, other bacterial pathogen, invisible virus with secondary bacterial infection)	Previous pandemic, Etiology, Secondary infection	Previous pandemic	Comparison of clinical features & disease severity						Etiology	Causative pathogen	Isolation/role of Influenza bacillus						Secondary infection
	Grippe et puerpéralité.	Original work	Observational	22	01	1920	O. Beuttner & Vulliéty	2.5	Observations on the effect of influenza on puerperium and vice versa with description of several cases	Outcomes during pregnancy	Outcomes during pregnancy
	Ueber geistige Störungen in Folge der Grippe	Meetings/Conference reports	Meeting summary/Observational	22	01	1920	Medizinischer Bezirksverein Bern Stadt	2.5	Summary of meeting Medizinischer Bezirksverein Bern Stadt: on psychological disturbances & influenza, A) surveys done in asylums and private institutions to identify frequency (68 identified), B) different groups of patients with influenza-psychosis: 1) infection stage, a) dependant on fever (eg deleium, disorientation, improvement in symptoms leafs to subsided psych symptoms), b) infectious-dele…	Association with psychiatric disorders, Recovery course, Therapy of sequalae/complication	Association with psychiatric disorders	Throughout influenza course	Risk factors for psychiatric disorders	Etiology of psychiatric disorders	Risk factors for psychiatric disorders	Etiology of psychiatric disorders		Recovery course	Psychological sequalae (hallucinations, apathy, depression, psychosis etc)	Remitting relapsing symptoms						Therapy of sequalae/complication
	Ueber Tuberkulose-Immunitätsreaktionen bei Grippe	Research summaries	Observational/serologic	12	02	1920	VonderMühll	0.25	Summary of a study describing antibody & complement reactions against tuberculosis in the blood of individuals with influenza	Acute clinical feature	Acute clinical feature	Laboratory findings
	Myelitis nach Grippe	Research summaries	Observational/case report	19	02	1920	VonderMühll	0.25	Summary of a study describing a case report of a case of myelitis after mild influenza infection (3 days after influenza, back to work then developed 11 days later), death due to bronchopneumonia, hist. Examination showed similarities with encephalitis lethargica & also MS	Complication, Association with Encephalitis lethargica, Histopathological finding	Complication	Neurologic	Pulmonary					Association with Encephalitis lethargica								Histopathological finding
	Ueber die chirurgischen Erscheinungsformen der Grippe	Research summaries	Observational/case series	26	02	1920	Glaus	0.25	Summary of a study describing a case series of surgical complications of influenza (multisystemic affecting lungs, bones, ear eg empyema, peritonitis, append., osteomyelitis Etc)	Complication	Complication	Surgical	Pulmonary	Musculoskeletal	Gastrointestinal/genitourinary	ENT
	Zur Frage warum an der Grippeinfektion gerade die kräftigsten Individuen sterben	Research summaries	Observational/experiences + opinion	26	02	1920	Glaus	0.25	Summary of a study discussing why strong/fit individuals succumb to the influenza easily	Mortality	Mortality	Etiology behind influenza-related mortality among fit/healthy people
	Ueber die Pulsverlangsammung bei Influenza. Differentialdiagnostische Schwierigkeiten zwischen Influenza und typhösen Erkrankungen	Research summaries	Observational	26	02	1920	Glaus	0.25	Summary of a study on bradycardia in influenza cases (differentiating between influenza & typhoid diagnosis)	Acute clinical feature	Acute clinical feature
	Influenza bei Diphtherie und Scharlach	Research summaries	Observational	26	02	1920	Glaus	0.25	Summary of a study describing the course of influenza in cases that had or recovering from diphtheria or in cases recovering from influenza & infected with diphtheria (uncomplicated course, but if combination may see severe disorders) , more complications with scarlet fever	Co-infection	Co-infection	Diphtheria	Scarlet fever
	La grippe epidemique a la clinique infantile de Geneve	Meetings/Conference reports	Meeting summary/Observational	18	03	1920	Gesellschaft schweizerischer Pädiater	0.25	Meeting summary Gesellschaft schweizerischer Pädiater: case numbers from july to march, mortality rate, good prognosis, no specific therapy	Case number, Mortality, Recovery course, Therapy	Case number							Mortality	Rates/numbers							Recovery course					Therapy
	Zur Behandlung der Grippe	Short reports	Observational	18	03	1920	Kölle	0.5	Short communication on observations related to influenza: numbers, clinical presentation and acute complications, experiences with Therapy (aspirin, tinctur), current epidemic milder course than previous year	Case number, Acute clinical feature, Therapy, Complication, Previous pandemic	Case number							Acute clinical feature								Therapy					Complication	Pulmonary							Previous pandemic	Comparison of clinical features & disease severity
	Ueber den Einfluss der Influenza auf die Funktionen der weiblichen Genitalorgane in- und ausserhalb der Gestationsperiode und über Influenza beim Neugeborenen	Research summaries	Observational	25	03	1920	Goenner	0.25	Summary of a study that evaluates changes in menstruation (influenza can cause change in length of period + amenorrhea) and pregnancy (including effect on newborns and pathological/anatomical findings from a newborn that died after birth), pfeffers bacillus never found	Outcomes during pregnancy, Etiology	Outcomes during pregnancy	Disease severity compared to nonpregnant women						Etiology	Bacteriological findings	Isolation/role of Influenza bacillus
	Grippe und Lungentuberkulose	Original work	Observational	01	04	1920	F Deiss	2	Effect of influenza in patients with tuberculosis: 1889/90 no worsening of lung tuberculosis was observed, course of influenza easier in tuberculosis patients than healthy population, author gives opinion on the question of why young healthy/fit people die from influenza (in such people there is sudden and strong destruction of bacteria and release of endotoxins)	Co-infection, Acute clinical feature, Mortality	Co-infection	Tuberculosis						Acute clinical feature	Features in tuberculosis patients							Mortality	Etiology behind influenza-related mortality among fit/healthy people
	Die geburtshilflichen Beziehungen der spanischen Grippe	Research summaries	Observational	01	04	1920	Goenner	0.25	Summary of a study on natal outcomes related to influenza	Outcomes during pregnancy	Outcomes during pregnancy
	Ueber den Charakter der gegenwärtigen Grippeepidemie	Original work	Observational	08	04	1920	Hermann Eichhorst	2	Observations of cases in current epidemic and comparison with 1918/19: numbers, sex distribution, number of cases with complications (pneumonia, sepsis, encephalitis, empyema), mortality, describes cases with different types of encephalitis, acc to author no doubt about the link between influenza & encephalitis, mentions that observations of encephalitis in flu epidemics have been seen since 1585.	Previous pandemic, Complication, Association with Encephalitis lethargica	Previous pandemic	Comparison of clinical features & disease severity	Comparison of complications (neurologic)	Comparison of complications (pulmonary)				Complication	Pulmonary	Neurologic	Cardiovascular/circulatory					Association with Encephalitis lethargica
	Ueber Grippe und Diphtherie und ihr gleichzeitiges Auftreten auf der geburtshilflichen Station	Research summaries	Observational	15	04	1920	Goenner	0.25	Summary of a study describing many cases of pregnant or postpartum women and newborns who died from influenza pneumonia and complications of diphtheria (1918)	Outcomes during pregnancy, Complication, Co-infection	Outcomes during pregnancy							Complication	Pulmonary							Co-infection	Diphtheria
	Ueber den Einfluss der Grippe auf die Gravidität	Research summaries	Observational	15	04	1920	Goenner	0.25	Summary of a study describing outcomes (death, abortions) in pregnant women infected with influenza	Outcomes during pregnancy	Outcomes during pregnancy
	Grippe encephalitis und Encephalitis lethargica	Research summaries	Observational	22	04	1920	VonderMühll	0.25	Summary of a study describing clinical and path/anatomical findings of two cases with encephalitis and two cases with myelitis after influenza and points out the difference between the two and in his opinion both separated from encephalitis lethargica. He sees encephalitis lethargica as a separate disease (with its own path. & clinical manifestations) from the cases of encephalitis reported in 19…	Complication, Association with Encephalitis lethargica	Complication	Neurologic						Association with Encephalitis lethargica	Difference from influenza-related encephalitis
	Zur Frage der durch die Grippe verursachten Nervenschädigung mit Berücksichtigung des Liquorbefundes	Research summaries	Observational + overview	22	04	1920	VonderMühll	0.25	Summary of a study that presents an overview of the literature and some observations on rarity of brain lesions related to encephalitis haemorrhagica type and that some cases should not be considered inflammatory. Author of paper is of opinion that encephalitis lethargica and influenza encephalitis are not the smae	Association with Encephalitis lethargica, Histopathological finding	Association with Encephalitis lethargica	Difference from influenza-related encephalitis						Histopathological finding
	Influenza und Nebenhöhlen	Research summaries	Overview	29	04	1920	Glaus	0.25	Summary of a study on acute sinusitis in influenza epidemics (increase in cases, symptoms, diagnosis, therapies)	Acute clinical feature	Acute clinical feature
	Ueber Schutzkörpermangel bei Grippe nach Beobachtungen über die Grippe 1918 unter den deutschen Truppenteilen in Konstantinopel	Research summaries	Observational	06	05	1920	Glaus	0.25	Summary of a study that describes the clinical, path/anato, bacteriological findings in troops during the 1918 epidemic, espacially lack of antibodies (whcih explains severity of secondary infection)	Acute clinical feature, Etiology, Reinfection	Acute clinical feature							Etiology	Bacteriological findings							Reinfection	Immunity and reinfection	Disease severity and reinfection
	Pupillenstörung nach Grippe	Research summaries	Observational/case report	06	05	1920	Glaus	0.25	Summary of a study describing a case with influenza that developed pneumonia and encephalitis with abnormal reactions of the pupils (was still persisting 3 months later)	Complication, Recovery course	Complication	Pulmonary	Neurologic					Recovery course	Neurologic sequalae (dilated pupils)
	Pleuritis adhaesiva obliterans und Influenzapneumonie	Research summaries	Observational/histopathology	06	05	1920	Glaus	0.25	Summary of a study describing path findings in lung sections --> pleural adhesions	Histopathological finding	Histopathological finding
	Kritik der Lauterburg'schen Kritik der Grippeschutzmasken	Original work	Opinion	13	05	1920	Arnold Josefson	0.5	Criticism about the experiment conducted by Lauterburg on masks (finding that masks are permeable and bothersome), highlights several points that he considers as errors in the experiment, such as not taking into account distance and duration, and location of masked person	Prevention	Prevention	Masks	Attitudes towards masks
	Erwiderung auf die Kritik meiner Arbeit "Untersuchungen über die Bakteriendichtigkeit der Grippeschutzmasken" im Corr.-Bl. f. Schw. Aerzte Nr. 47, 1919.	Original work	Opinion	13	05	1920	Lauterburg	1.5	Response to the criticism by Josefson (entry above) addresses each of the points, author points there is no base for the criticism and sticks to the opinion that masks are not very helpful	Prevention	Prevention	Masks	Attitudes towards masks
	Ohren-, Nasen- und Halserkrankungen bei Grippe	Research summaries	Observational	27	05	1920	Glaus	0.25	Summary of a study on upper resp affection in influenza	Acute clinical feature	Acute clinical feature
	La grippe des nourrissons	Research summaries	Observational	27	05	1920	Ecoffey	0.25	Summary of a study on influenza in infants (no immunity, gastrointestinal presentation rare, course not parallel to mother, lung complications often fatal)	Acute clinical feature, Complication, Immunity	Acute clinical feature	Features in children						Complication	Pulmonary							Immunity	Role of immunity in infancy
	Influenzamyositis als Haupterscheinung von Influenzarezidiven	Research summaries	Observational/case report	27	05	1920	Glaus	0.25	Summary of a study describing two cases with myositis after influenza recurrence	Reinfection, Complication	Reinfection							Complication	Musculoskeletal
	Ueber Typhlitis gripposa	Research summaries	Observational/case report	03	06	1920	Glaus	0.25	Summary of a study describing 2 cases of typhlitis (intestinal inflammation) occuring in two patients with influenza pneumonia, describes surgical findings	Complication	Complication	Gastrointestinal/genitourinary	Pulmonary
	Ueber eine eigenartige, fieberhafte Erkrankung mit Doppeltsehen. (Cerebrale Lokalisation der Grippe? Grippeencephalitis?)	Research summaries	Observational/case series	03	06	1920	Glaus	0.25	Summary of a study describing 6 observations of double vision, drowsiness, eye disorders --> according to author of paper these symptoms are localized manifestations of influenza in the brain	Complication	Complication	Neurologic
	Perichondritits des Kehlkopfes nach Grippe	Research summaries	Observational	10	06	1920	Glaus	0.25	Report on study on manifestations of influenza on the larynx -> perichondritis	Acute clinical feature	Acute clinical feature
	Ueber das Röntgenbild der Influenzapneumonie	Research summaries	Observational	10	06	1920	Glaus	0.25	Summary of a study describing radiological findings in influenza pneumonia (4 different types), worst is combination of influenzapneumonia + tuberculosis	Acute clinical feature, Complication, Co-infection	Acute clinical feature	Radiological findings						Complication	Pulmonary							Co-infection	Tuberculosis
	Grippe und Epilepsie	Research summaries	Observational	01	07	1920	VonderMühll	0.25	Summary of a study reporting a decrease or complete disappearance in the number of epileptic seizures in the course of acute influenza.	Acute clinical feature	Acute clinical feature	Features in epileptic patients
	Hämoglobinurie nach Grippe	Original work	Observational/case report	08	07	1920	G Huber-Pestalozzi	3	Observations of hemoglobinuria after influenza: presents detailed anamnesis/clinical and lab findings of two cases (first case 7 weeks after fever, second just after)	Recovery course, Acute clinical feature, Complication	Recovery course	Hemoglobinuria weeks after acute disease						Acute clinical feature	Laboratory findings							Complication	Gastrointestinal/genitourinary
	Ueber das Vorkommen von Zellgewebsemphysem bei Grippe	Original work	Observational	08	07	1920	A Glaus	1.5	Observations of emphysema in influenza, mild emphysema is common but severe cases are rare, no relation between chronic emphsema & influenza according to author, presents path findings from lung sections in patients with influenza showing empysema	Complication, Histopathological finding	Complication	Pulmonary						Histopathological finding
	Erscheinungsformen der diesjährigen Influenzaepidemie auf dem Gebiete der Laryngo-Otologie	Research summaries	Observational	15	07	1920	Ooppikofer	1/64	Summary of study describing observations in ENT clinic of current epidemic: more common upper respiratory manisfestions than middle ear.	Acute clinical feature	Acute clinical feature
	Grippe und Peritonitis	Research summaries	Observational/case series	22	07	1920	Goenner	0.25	Summary of a study evaluating 10 women who died shortly after giving birth --> streptococcus pneumonia cultured from endometrium /wall of uterus (-_> peritonitis)	Etiology, Outcomes during pregnancy	Etiology	Bacteriological findings						Outcomes during pregnancy
	Zur Chemotherapie der Influenza	Original work	Observational/experiences	05	08	1920	Hans Ryser	2.5	Use of salicylic acid as a treatment of influenza	Therapy	Therapy
	Schnellentbindung durch vaginalen Kaiserschnitt bei Grippe-Pneumonie	Original work	Observational/case report	12	08	1920	Paul Jung	1	Summary of a study that desribes a case report of a c-section that influenced the outcomes of complicated influenza (lung complications) --> clinical presentation/course and treatment	Complication, Therapy of sequalae/complication, Recovery course	Complication	Pulmonary	Surgical					Therapy of sequalae/complication								Recovery course
	Ueber den Charakter den gegenwärtigen Grippe-Epidemie	Meetings/Conference reports	Meeting summary/Observational + overview	12	08	1920	Gesellschaft der Aerzte in Zürich	1.5	Summary of meeting (Gesellschaft Ärzte Zürich): 1) first speaker patholgoical findings from 51 corpses in 1919 (less than prior epidemic 382), reports age/sex/prior medical conditions/pulmonary, spleen changes, question of whether encephalitits lethargica & influenza are connected, presents some findings from brain sections (did not find changes typical of encephalitis lethargica), based on the r…	Acute clinical feature, Mortality, Association with Encephalitis lethargica, Histopathological finding, Previous pandemic, Etiology, Spread of infection, Reinfection	Acute clinical feature	Features in children						Mortality	Rates/numbers	Risk factors for mortality						Association with Encephalitis lethargica					Histopathological finding								Previous pandemic	Comparison of clinical features & disease severity	Comparison of complications (psychiatric)	Comparison of complications (neurologic)				Etiology	Bacteriological findings	Isolation/role of Influenza bacillus
	Ueber Nierenveränderungen bei Influenza	Research summaries	Observational	12	08	1920	Schönberg	0.25	Summary of a study describing renal changes in influenza cases (rare but seen, probably as a result of glomerulonephritis)	Complication	Complication	Gastrointestinal/genitourinary
	Weitere Beiträge zur Influenzafrage	Research summaries	Observational/histopathology + microbiology	12	08	1920	Hedinger	0.25	Summary of a study that describes microbiological + pathological findings in influenza cases in 1914 - author of paper believes that influenza bacillus is the cause of influenza (since it was cultured from several cases)	Etiology, Histopathological finding	Etiology	Isolation/role of Influenza bacillus	Bacteriological findings					Histopathological finding
	encephalite lethargique	Meetings/Conference reports	Meeting summary/Overview	19	08	1920	Société Médical de Geneve	0.5	Summary of meeting (Medical Society Geneva): discussion on encephalitis lethargica, unknown etiology, observed in 1911, 1916, 1917 and 1918, characteristics (paralysis, absence of headaches and psychological issues). Speakers highlight need to differentiate from other conditions including facial paralysis caused by infections including influenza.	Association with Encephalitis lethargica	Association with Encephalitis lethargica	Different than other influenza/infection-related neurologic complications
	La grippe à l'Asile de Bel-Air	Meetings/Conference reports	Meeting summary/Observational + overview	19	08	1920	Société Médical de Geneve	0.5	Summary of meeting (Medical Society Geneva): a case of recurrence of influenza accompanied by mental confusion, which abruptly disappeared after two months, several cases of mental confusion triggered by flu,	Reinfection, Recovery course, Complication, Acute clinical feature	Reinfection							Recovery course	Persistent mental confusion							Complication	Pulmonary				Acute clinical feature
	La grippe dans les armées anglaises et américaines	Meetings/Conference reports	Meeting summary/Observational + overview	19	08	1920	Société Médical de Geneve	0.25	description of influenza (case numbers, presentation , pneumonia, isolation) in the english and american armies	Prevention, Acute clinical feature	Prevention	Isolation						Acute clinical feature
	Erfahrungen und Beobachtungen bei der Grippe 1918	Research summaries	Observational	19	08	1920	Glaus	0.25	Summary of a study describing observations of influenza cases in 1918, 171 cases, more than half with lung complications, premature labor after influenzabronchitis, rheumatic polyarthritis-endocarditis, melancholic depression after influenza. Occured mostly in younger people, No influence on strength/wellbeing on the development of these complicatoons	Acute clinical feature, Complication, Outcomes during pregnancy	Acute clinical feature							Complication	Pulmonary	Musculoskeletal	Cardiovascular/circulatory	Prophylaxis against complicated/severe influenza				Outcomes during pregnancy
	Ein Fall von Hyperpyrese bis 44.2 bei Grippe bzw. bei Encephalitis Epidemica	Original work	Observational/case report	09	09	1920	L Gelpke	1	Case report of a patient with influenza and persistent symptoms (tiredness, stiffness, delerium) and high grade fever for weeks after onset of influenza --> encephalitis epidemica , recovered after 6 weeks, employable after ~3 months	Recovery course, Association with Encephalitis lethargica	Recovery course	Psychological sequalae (hallucinations, apathy, depression, psychosis etc)	Persistent prostration/exhaustion	Impact of persistent symptoms on work				Association with Encephalitis lethargica
	Encephalitis, Schlafsucht und Starre bei Grippe	Research summaries	Observational/case series	16	09	1920	Glaus	0.25	Summary of a study describing 4 different manifestations of encephalitis as a complication of influenza (uncomplicated, with rigidity, with sleepiness/drowsiness, with psychological disturbances) in a case series of 8 patients	Association with Encephalitis lethargica, Complication	Association with Encephalitis lethargica							Complication	Neurologic
	Ueber Phlegmonös-ulzeröse Laryngitis im Anschluss an Influenza	Research summaries	Observational/case series	23	09	1920	Hotz	0.25	Summary of a study with 4 cases with phlegmonous-ulcerous laryngitis as a complication of influenza	Complication	Complication	ENT
	Toxische Abducenslähmungen bei Grippe	Research summaries	Observational/case series	14	10	1920	Glaus	0.25	Summary of a study that describes 6 cases of abducens nerve paralysis and influenza --> neurological complications. Author of the study believes the nerve damage is due to bacterial toxins (+encephalitis may play a role)	Complication, Association with Encephalitis lethargica	Complication	Neurologic						Association with Encephalitis lethargica
	Beitrag zur Influenzamyositis	Research summaries	Observational/case report	14	10	1920	Glaus	0.25	Summary of a study that describes a case of influenza myositis (pain, swelling etc starting 8 days after onset of influenza)	Complication	Complication	Musculoskeletal
	Grippe als Auslösungsfaktor von akutem Addison, günstige Beinflussung dieses durch Partialantigenbehandlung (Deycke-Much)	Research summaries	Observational/case report	14	10	1920	Glaus	0.25	Summary of a study that describes a case that developed Addisons disease after a severe influenza course, treatment with Deycke-Mu'schen successed in improving symptoms and wellbeing	Complication, Therapy of sequalae/complication	Complication	Endocrinology						Therapy of sequalae/complication
	Ein Bazillus aus der Gruppe der hämorrhagischen Septikämie bei einem Fall von Influenza-Pleuritis	Research summaries	Observational/case report	14	10	1920	Glaus	0.25	Summary of a study where author was able to culture a bacillus that causes zoonosis from the fluid of a patient with influenza related empyema, relation to influenza not proven	Etiology	Etiology	Bacteriological findings
	Grippe und Lungentuberkulose	Research summaries	Observational + overview	14	10	1920	Glaus	0.25	Summary of a study that evaluates the effect of influenza on patients with lung diseases (based on author experiences and review of the literature): variation in morbidity and mortality when they occur together, influenza responsible for tuberculosis recurrences	Co-infection, Acute clinical feature	Co-infection	Tuberculosis						Acute clinical feature	Features in tuberculosis patients
	Ueber die Beziehungen zwichen Grippe und Tuberkulose, mit besonderer Berücksichtigung der Entstehung zentraler Lungentuberkulose nach Gruppe	Research summaries	Observational	28	10	1920	Glaus	0.25	Summary of a study describing influenza in the presence of existing tuberculosis (course of flu depends on the severity of tuberculosis), reporting of a case with chronic pneumonia that is considered to be a complication of influenza	Co-infection, Recovery course, Complication, Acute clinical feature	Co-infection	Tuberculosis						Recovery course	Chronic pneumonia							Complication	Pulmonary				Acute clinical feature	Features in tuberculosis patients
	Grippepneumonie bei Ausschaltung der anderen Lunge	Original work	Observational/case series	11	11	1920	A E Mayer	3	Case series of 4 cases of influenza in 1920 in a Davos sanatorium, cases reported by author to be more complicated than previous years. Author presents a description of the clinical presentation/findings from influenza infection cases complicated by pneumonia, pneumothorax, therapy (symptomatic), propyhlaxis (serum injections)	Previous pandemic, Therapy, Prophylaxis, Acute clinical feature	Previous pandemic	Comparison of clinical features & disease severity	Comparison of Complication (pulmonary)					Therapy								Prophylaxis	Drug prophylaxis				Acute clinical feature	Features in tuberculosis patients
	The present status of vacccination against Influenza	Research summaries	Overview	18	11	1920	Walthard	0.25	Summary of a study describing current status of influenza vaccination, unclarity of role of pfeiffers bacillus (primary or secondary pathogen), role of other bacteria in pulmonary manifestations, recommendation of vaccination with serum from these bacteria	Vaccination, Etiology, Secondary infection	Vaccination	Bacteriological (Derived from bacteria cultured from secretions)						Etiology	Isolation/role of Influenza bacillus							Secondary infection
	La cura del' influenza col fenolo.	Research summaries	Observational	25	11	1920	Rodella	0.25	Report on study using carbolic solutions as influenza therapy, further good results observed	Therapy	Therapy
	la bleumtile-reazione nelle urine degli ammalati d'influenza	Research summaries	Observational	25	11	1920	Rodella	0.25	Summary of a study that describes methylblue reactions in urine of influenza cases (negative excludes influenza --> used for diagnosis)	Acute clinical feature	Acute clinical feature	Laboratory findings
	Su'll epidemia attuale d'influenza. Osservazioni cliniche e ricerche intorno all' etiologia, all' eliminazione urinaria e ad alcune proprieta biologische del liquido cerebro-spinale	Research summaries	Observational	25	11	1920	Rodella	0.25	Summary of a study that evaluated several aspects of influenza cases including glycuronic acid excretion (which is associated with severity and course of disease)	Acute clinical feature	Acute clinical feature	Laboratory findings
	Ricerche batteriologische nelle urine della recente epidemia	Research summaries	Observational	25	11	1920	Rodella	0.25	Summary of a study that describes the isolation/culture of cocci in the urine of influenza cases	Etiology	Etiology	Bacteriological findings
	Malaria, chinino ed attuale pandemia	Research summaries	Observational	25	11	1920	Rodella	0.25	Summary of a study that describes influenza in a Malaria hospital (prophylactic effect of quinine on reducing cases)	Prophylaxis	Prophylaxis	Drug prophylaxis
	A proposio della cura fenolica nella influenza	Research summaries	Observational	25	11	1920	Rodella	0.25	Report on study that proves, based on numerous clinical cases, that phenol is ineffective against influenza, but the author proves that there are no side effects when used	Therapy	Therapy
	Ueber Grippekomplikationen des Nervensystems im Kindesalter	Research summaries	Observational	2	12	1920	W Rütimeyer	0.25	Summary of a study that describes neurological complications or sequalae of influenza in children (7% affected in Zurich childrens clinic), one group has meningitis (pneumococcus and meningococcus isolated), second group with infectious polyneuritis with sleep problems and paralysis of the legs , third group with epilepsy	Complication, Recovery course, Secondary infection	Complication	Neurologic						Recovery course	Neurologic sequalae (polyneuritis)	Neurologic sequalae (Leg paralysis )	Neurologic sequalae (Sleep problems)	Neurologic sequalae (epilepsy)				Secondary infection	Streptococcus	Meningococcus
	Lähmung des weichen Gaumens nach Grippe	Research summaries	Observational/case series	23	12	1920	Schönberg	0.25	Summary of a study that describes 4 cases of palatal paralysis after influenza	Recovery course	Recovery course	Neurologic sequalae (palatal paralysis)
	Die Grippe an der Göttinger Frauenklinik & Ueber Grippe und Schwangerschaft	Research summaries	Observational	23	12	1920	Gönner	0.25	Summary of two studies that describes influenza in a women's clinic and in pregnant women; no predisposition to influenza in pregnant women compared to nonpregnant but more likely to be more severe	Outcomes during pregnancy	Outcomes during pregnancy	Disease severity in pregnant women	Susceptibility to infection
	Ueber Dyspepsie nach Grippe	Research summaries	Observational	30	12	1920	Glaus	0.25	Summary of a study that describes dyspepsia occuring for many months after influenza infection	Recovery course	Recovery course	Gastrointestinal (dyspepsia)
Schweizerische medizinische Wochenschrift 1921	Grippe und Lungentuberkulose	Research summaries	Observational/case series	06	01	1921	Glaus	0.25	Report on a study of 150 pulmonary tuberculosis patients and 210 influenza patients between the summer of 1918 and summer 1919. Influenza morbidity in pulmonary tuberculosis patients is low, influenza progresses more easily in those with lung disease, tuberculosis can recur after influenza -> unfavorable prognosis	Acute clinical feature, Co-infection	Acute clinical feature							Co-infection
	Ein Fall von chronischer schubweise verlaufender Encephalitis lethargica (Bemerkungen zur Frage der Grippeencephalitis und Encephalitis lethargica).	Research summaries	Observational/case report	06	01	1921	Glaus	0.25	Summary of a study that describes a case report of a man with relapsing encephalitis lethargica; author believes that although there may be a connection with influenza it is likely not correct to always assume that they are connected	Association with Encephalitis lethargica	Association with Encephalitis lethargica
	Ausgedehntes Hautemphysem bei Grippe	Research summaries	Observational/case series	06	01	1921	Glaus	0.25	Summary of a study that describes three cases with influenza and extensive skin emphysema (emphysema likely due to violent coughing according to author)	Complication	Complication	Dermatologic
	Complications auriculaires au cours de d'épidémie d'influenza 1918-1920.	Research summaries	Observational	20	01	1921	Roch	0.25	Summary of a study that describes observations of ear complications in a clinic with similarities with the 1889 pandemic	Complication, Previous pandemic	Complication	ENT						Previous pandemic	Comparison of complications (ENT)
	Zur Pathogenese des Haarausfalls nach Grippe.	Research summaries	Overview	20	01	1921	Glaus	0.25	Summary of a study that describes the potential pathological mechansims behind hair loss following influenza infection with suggestion for therapies	Recovery course, Therapy of sequalae/complication	Recovery course	Dermatologic sequalae (hair loss & nail changes)						Therapy of sequalae/complication
	"Grippephylaxin" zur Anfangsbehandlung und als Prophylaktikum gegen Komplikationen schwerer Grippe	Research summaries	Observational/experiences	20	01	1921	Glaus	0.25	Summary of study describing the use of Phenacetin as a prophylactic treatment against complications of pneumonia	Prophylaxis	Prophylaxis	Drug prophylaxis
	Ueber Augenerkrankungen im Anschluss an Grippe	Research summaries	Observational	17	02	1921	Vogt	0.25	Summary of study describing observations ina clinic of eye complications following influenza	Complication	Complication	Eye
	Las neuritis postgripales	Research summaries	Observational + overview	03	03	1921	Rob. Bing	0.25	Summary of a study on nerve complications of influenza in spain (frequently occuring, commonly affects facial nerve)	Complication	Complication	Neurologic
	Ueber das Grippeempyem	Research summaries	Observational	31	03	1921	Matti	0.25	Summary of study reporting on the observations of lung empyema as a complication of influenza	Complication	Complication	Pulmonary
	Ueber eigenartige pleurale Komplikationen der Influenza	Research summaries	Observational	31	03	1921	Matti	0.25	Summary of study reporting on the observations of lung empyema as a complication of influenza pneumonia	Complication	Complication	Pulmonary
	Ueber chirurgische Erfahrungen bei Grippe	Research summaries	Observational/experiences	31	03	1921	Matti	0.25	Summary of study on surgical experiences with influenza cases, mostly bening course in those that developed influenza post surgical, several cases of empyema operated on, case of occipital postneuralgia, case of empyema (staph and influenza bacillus isolated) that occured in a patient that been affected with influenza for 3 months , author advises to postpone surgeries that are not urgent for as …	Recovery course, Complication, Etiology	Recovery course	Recovery post-surgical	Neurologic sequalae (neuralgia)					Complication	Pulmonary							Etiology	Bacteriological findings	Isolation/role of Influenza bacillus
	Eitrige Strumitis nach Grippe	Research summaries	Observational/case report	21	04	1921	?	0.25	Summary of a study describing a case report of purulent strumitis (thyroiditis) that developed after influenza pneumonia	Complication	Complication	Endocrinology
	Blutbefunde bei Influenza	Original work	Observational/laboratory	28	04	1921	Eleonore Reicher	7.5	Study describing blood findings in influenza cases, appendix to the article descibes blood findings in few cases with encephalitis lethargica	Acute clinical feature, Association with Encephalitis lethargica	Acute clinical feature	Laboratory findings						Association with Encephalitis lethargica
	The occurence of bacillus influenzae in the normal throat	Research summaries	Observational/microbiology	28	04	1921	Massini	0.25	Summary of a study that describes presence and persistence of influenza bacillus in the throats of healthy carriers /people who have not been exposed during the pandemic	Etiology, Spread of infection	Etiology	Isolation/role of Influenza bacillus						Spread of infection	Carriers
	Pfeiffer's bacillus and influenza	Research summaries	Observational/serologic	28	04	1921	Massini	0.25	Summary of a serological study that evaluated the sera of patients convalesecent from influenza for reaction with antigens with Pfeiffer's bacillus, findings are not clean cut enough to signify that the bacillus is the causative agent of the epidemic, but that it is at least a secondary infection	Etiology, Secondary infection	Etiology	Isolation/role of Influenza bacillus	Causative pathogen					Secondary infection
	Tuberkulose und Grippe	Research summaries	Observational	05	05	1921	F Oeri	0.25	Summary of a study that reports on observations of cases with tuberculosis and influenza with following conclusions: the disposition to influenza is generally reduced in those already suffering from tuberculosis, its course is milder, and a significant worsening of the tuberculous process does not usually occur.	Co-infection, Acute clinical feature	Co-infection	Tuberculosis						Acute clinical feature	Features in tuberculosis patients
	Der Haarausfall nach Grippe	Research summaries	Overview	30	06	1921	Ludin	0.25	Summary of a study on hair loss (alopecia) occuring 2-3 months after influenza, possible sympthatic disturbances due to toxins from influenza, favorable course	Recovery course	Recovery course	Dermatologic sequalae (hair loss & nail changes)
	Zur Aetiologie der Influenza	Research summaries	Observational/microbiology	30	06	1921	JL Burckhardt	0.25	Summary of a study looking at the etiology of influenza with findings of a high percentage of bacillus in people with influenza compared to healthy people	Etiology	Etiology	Isolation/role of Influenza bacillus
	Untersuchungen über den Pfeiffer'schen Influenzabazillus während der Grippepandemie 1918-1920	Research summaries	Observational/histopathology + microbiology	30	06	1921	JL Burckhardt	0.25	Summary of study that found that influenza bacillus was isolated from 75% of sections ftrom influenza cases and thus is the causative pathogen	Etiology	Etiology	Causative pathogen	Isolation/role of Influenza bacillus
	Die pathologisch-anatomische Beteiligung der Niere bei schweren Fällen von Influenza	Research summaries	Observational	14	07	1921	Löffler	0.25	Summary of a study that found kidney damage in cases with severe influenza	Complication	Complication	Gastrointestinal/genitourinary
	Ueber Augenerkrankungen im Gefolge der Grippeepidemien 1918/1919	Research summaries	Observational/case series	21	07	1921	Glaus	0.25	Summary of a study that reported cases of eye complications after influenza (63 cases)	Complication	Complication	Eye
	Zur Behandlung der Grippe	Research summaries	Observational/experiences	21	07	1921	VonderMühll	0.25	Summary of a study on influenza treazment (Eucupin)	Therapy	Therapy
	Wiederholtes Auftreten und Verschwinden einer beidseitigen Stauungspapille und einseitigen Abducensparese im Anschluss an Grippe oder Encephalitis lethargica	Research summaries	Observational/case report	21	07	1921	VonderMühll	0.25	Summary of a case report of recurrent bilateral congestive papillae and unilateral abducens palsy following a diagnosis of influenza or encephalitis lethargica	Recovery course, Association with Encephalitis lethargica,	Recovery course	Neurologic sequalae (palsy)						Association with Encephalitis lethargica
	Ueber akute nekrotisierende Amygdalitis, Pharnygitis und Laryngitis bei Influenza	Research summaries	Observational	28	07	1921	Schönberg	0.25	Summary of a study that describes cases of influenza complicated by pharyngitis/laryngitis and amygdalitis	Complication	Complication	ENT
	Ueber Erfolge der Neosalvarsanbehadlung bei Lungengagrän und chronischer Bronchitis nach Influenza	Research summaries	Observational/case report	28	07	1921	Glaus	0.25	Summary of a study describing one case of bronchitis and lung gangrene after influenza pneumonia and another case of chronic bronchitis after influenza	Complication, Recovery course	Complication	Pulmonary						Recovery course	Chronic bronchitis
	Therapeutische Erfahrungen aus der diesjährigen Grippeepidemie	Research summaries	Observational/experiences	04	08	1921	VonderMühll	0.25	Summary of a study that describes some experiences on therapeutic treatments of influenza (eucupin, chinin, serum from convalescent cases) in that year's influenza epidemic	Therapy	Therapy	Serum
	Zur pathologischen Anatomie der akuten Influenza	Research summaries	Observational/histopathology + anatomy	11	08	1921	Hedinger	0.25	Summary of a study that describes pathological/anatomical findings in acute cases of influenza	Histopathological finding	Histopathological finding
	Ueber arterielle Gefässveränderungen bei Grippe	Research summaries	Observational/histopathology + microbiology	11	08	1921	Hedinger	0.25	Summary of a study that shows destruction/changes in middle sized arteries due to Influenza	Histopathological finding	Histopathological finding
	Neue Untersuchungen über die Aetiologie der Influenza und der Encephalitis epidemica (lethargica).	Original work	Overview	18	08	1921	JL Burckhardt	1.5	Summary of several american studies (mostly animal experiments that included inoculation of monkeys with brain tissue of fatal cases of encephalitis lethargica with pathological findings) that were evaluating the etiology of encephalitis lethargica and relationship to influenza. Author of the summary reports that he is suprised that these results have not been discussed and that at the beginning …	Association with Encephalitis lethargica, Histopathological finding	Association with Encephalitis lethargica							Histopathological finding
	Blutuntersuchungen bei der pandemischen Influenza 1918/1919	Original work	Observational/laboratory	25	08	1921	W Rütimeyer	6.5	Summary of a study that evaluated blood findings/changes in people with influenza	Acute clinical feature	Acute clinical feature	Laboratory findings
	Ueber Bakteriotherapie (Vakzinetherapie) bei Grippe-Lungenentzündungen	Research summaries	Observational/microbiology	29	09	1921	Glaus	0.25	Summary of a study that evaluated the therapeutic effect of a "bacteriological" vaccine in which bacteria were cultivated from the excretions of pneumonia cases	Vaccination	Vaccination	Bacteriological (Derived from bacteria cultured from secretions)
	Erfolgreiche Behandlung schwerer Grippepneumonien	Research summaries	Observational/case series	29	09	1921	Glaus	0.25	Summary of a study that descibes treatment of severe cases of influenza pneumonia with Strophantin (5 cases)	Therapies of sequalae/complication	Therapies of sequalae/complication
	Changes in the blood in influenza	Research summaries	Observational/case series	29	09	1921	G de Motmollin	0.25	Summary of a study that describes blood/clotting chnages in the blood of people with influenza that cause a predisposition to bleeding (~40 cases)	Acute clinical feature	Acute clinical feature	Laboratory findings
	The alkali reserve in epidemic influenza and bronchopneumonia	Research summaries	Observational/case series	29	09	1921	G de Motmollin	0.25	Summary of study that evaluates the relation between the clinical course, the prognosis and the alkali reserve of the blood (low alkali reserve is associated with worse prognosis, treatment with alkali may be rational) 21 patients	Acute clinical feature, Recovery course	Acute clinical feature	Laboratory findings						Recovery course
	Die Influenza und das Nervensystem	Research summaries	Overview	06	10	1921	Lotmar	0.25	Report on a literature review on neurological complications of influenza (headaches, meninigism, neuritic processes in the brain and spinal nerves, etc.).	Complication	Complication	Neurologic
	Schwangerschaft und Grippe	Research summaries	Observational/case series	20	10	1921	Gönner	0.25	Summary of study describing a case series of 3 influenza cases in women giving birth	Outcomes during pregnancy	Outcomes during pregnancy
	Die Pleuraempyeme der Grippeepidemie 1918/1919	Research summaries	Observational/case series	27	10	1921	Arnd	0.25	Summary of study describing course prognosis and treatment of lung empyema in 39 cases	Therapy of sequalae/complication, Recovery course, Complication	Therapy of sequalae/complication							Recovery course								Complication	Pulmonary
	Einige bemerkenswerte Beobachtungen zur Pathologie der Grippe	Research summaries	Observational/case report	01	12	1921	Schönberg	0.25	Summary of a case report of a newborn with possible intrauterine influenza infection	Outcomes during pregnancy	Outcomes during pregnancy
	Die pathologische Anatomie der Influenza 1918-1919	Research summaries	Observational/histopathology + anatomy	01	12	1921	Schönberg	0.25	Summary of a study that describes postmortem path/anatomy findings of individuals with pneumonia	Histopathological finding	Histopathological finding
Schweizerische medizinische Wochenschrift 1922	Ueber eigenartige Restbefunde nach Grippepneumonie	Research summaries	Observational/radiological	05	01	1922	Schönberg	0.25	Summary of study that reports on radiological findings remaining after the course of influenza pneumonia appeared after several weeks (serous or purulent interlobular effusions or chronic infiltrates of circumscribed lung areas or a combination of both conditions)	Recovery course	Recovery course	Persistent lung findings (radiological)
	Ursache protrahierter Lungenverdichtungen nach Grippe	Research summaries	Observational	05	01	1922	Schönberg	0.25	Summary of study that reports on protracted lung complications after influenza & detected during surgery	Recovery course	Recovery course	Persistent lung findings (surgical)
	Elektive Schädigungen des Kapillarapparates bei Grippe und bei der sogenannten Rhachitis tarda	Research summaries	Overview	05	01	1922	Schönberg	0.25	Summary of study on the damage of capillaries seen in influenza (and other infections)	Complication	Complication	Cardiovascular/circulatory
	Influenza und Lungentuberkulose, klinische, pathologisch-anatomische und biologische Erfahrungen	Research summaries	Observational/experiences	05	01	1922	Schönberg	0.25	Summary of study discussing the development of tuberculosis after influenza due to weakened or absent immunity	Co-infection	Co-infection	Tuberculosis
	Beitrag zur Grippebehandlung; besonders über die Verwendung der Strychninum nitricium gegen die Kreislaufschwäche	Research summaries	Overview	05	01	1922	Schönberg	0.25	Summary of study on use of Eukupin & Seruminjektionen (Strychninum nitricum) for the treatment of influenza & prevention of heart and vessel damage	Therapy	Therapy	Serum
	Einige Erfahrungen über die Grippepneumonie	Research summaries	Observational/experiences	12	01	1922	Glaus	0.25	Summary of study describing some experiences and findings of influenza pneumonia; mentions presence of some immunity, presence of prolonged recovery (indurative pulmonary process) with effects across multiple body organs, mention of strychnin as a treatment of circulatory weakness.	Acute clinical feature, Recovery course, Therapy of sequalae/complication, Immunity, Complication	Acute clinical feature							Recovery course	Delayed recovery	Persistent lung findings/symptoms						Therapy of sequalae/complication					Immunity								Complication	Cardiovascular/circulatory	Gastrointestinal/genitourinary	Pulmonary
	Ueber Encephalitis bei und nach der Grippe.	Research summaries	Observational/histopathology	26	01	1922	Glaus	0.25	Summary of study describing hist/path findings of cases of encephalitis hemorrhagica and hemorrhages observed with influenza cases (in people without arterial sclerosis)	Association with Encephalitis lethargica	Association with Encephalitis lethargica
	Ueber chronische Grippe (Influenza)	Research summaries	Overview	26	01	1922	Glaus	0.25	Summary of study describing the clinical picture of chronic influenza, presence of cough, fever, shortness of breath for several months, finding of influenza bacillus not enough to distinguish influenza patients from influenza carriers	Recovery course, Etiology, Spread of infection	Recovery course	Delayed recovery	Persistent lung findings/symptoms					Etiology	Isolation/role of Influenza bacillus							Spread of infection	Asymptomatic disease/carriers
	Zur Frage des Influenzaerregers	Research summaries	Overview	26	01	1922	Glaus	0.25	Summary of study on the pathogen causing influenza; that it is obvious now that it is not influenza bacillus and that it could be a virus, original author also mentions that prophylactic control of influenza is necessary & possible	Etiology, Prevention	Etiology	Isolation/role of Influenza bacillus	Causative pathogen					Prevention
	Das Vorkommen der Pfeiffer'schen Influenzabazillen und ihre färberische Eigenschaften	Research summaries	Observational/microbiology	02	02	1922	VonderMühll	0.25	Summary of study exploring the presence of influenza bacillus in secretions/excretions when not in an epidemic state	Etiology	Etiology	Isolation/role of Influenza bacillus
	Intravenöse Sublimatbehandlung der Grippe	Research summaries	Observational/experiences	02	02	1922	?	0.25	Summary of study on treatment of influenza	Therapy	Therapy
	Zur Vorbeugung und Behandlung der Grippe und verwandter Zustände	Research summaries	Observational/experimental	09	02	1922	Liebmann	0.25	Summary of study where authors grew an agent (GAK) from the dilococcus from the blood of flu patients and injected it into animals, to be used as a prophylactic agent.	Prophylaxis	Prophylaxis	Drug prophylaxis
	Ueber die Beziehungen der Grippe zur Lungenschwindsucht und Skrofulose und deren Bedeutung für die Behandlung dieser Leiden	Research summaries	Observational	09	02	1922	Liebmann	0.25	Summary of study where authors use the GAK agent to treat children with tuberculosis & tuberculos lymphadenitis (scrofula) with good effects --> relationship of influenza with the other infections	Therapy, Co-infection	Therapy	Serum						Co-infection	Tuberculosis
	Ueber Pleuritis diaphragmatica als erste Erscheinung der Grippe unter dem Bilde der Perforationsperitonitis	Research summaries	Observational	09	02	1922	Glaus	0.25	Summary of study that reports on influenza cases with a clinical picture during the acute phase that mimics peritonitis	Acute clinical feature	Acute clinical feature	Atypical influenza/presentation
	Zur Kasuistik der Encephalomyelitis nach Grippe.	Research summaries	Observational/case report	09	02	1922	Glaus	0.25	Summary of study that summarizes a case report of a woman with encephalomyelitis after influenza	Association with Encephalitis lethargica	Association with Encephalitis lethargica
	Weitere Mitteilungen über den Einfluss der Grippe auf Gravidität und das Puerperium	Research summaries	Overview	16	02	1922	Gönner	0.25	Summary of a study on the occurence of influenza during preganncy with a low risk of abortion	Outcomes during pregnancy	Outcomes during pregnancy	Abortion
	Ueber die Grippebehandlung mit "Grippeimpfstoff Kalle"	Research summaries	Observational	23	02	1922	Glaus	0.25	Summary of a study on the use of GIK (vaccine from influenza baccilus)	Vaccination	Vaccination	Bacteriological (Derived from bacteria cultured from secretions)
	Ueber eine Beziehung der Grippe zur Lues	Research summaries	Observational	09	03	1922	VonderMühll	0.25	Summary of a study where authors report a milder form of influenza in Leutics (syphilis infection), disappearence of a positive WA-value. (agglutination reaction for diagbosis of syphilis) in blood & improvement in the CSF	Acute clinical feature, Co-infection	Acute clinical feature	Features in syphilitic patients	Disease severity					Co-infection	Syphilis
	Zur Frage Grippe und Lues	Research summaries	Observational	09	03	1922	VonderMühll	0.25	Summary of a study where authors report that Lues can inhibit the development of influenza	Co-infection	Co-infection	Syphilis
	Serologische Untersuchungen bei Grippe und Encephalitis lethargica	Research summaries	Observational/serologic	09	03	1922	VonderMühll	0.25	Summary of a study where the authors look at agglutination in influenza cases and cases with encephalitis lethargica, and find that there is binding in both diseases. Author then comes to the conclusion that the diseases are related to each other.	Association with Encephalitis lethargica	Association with Encephalitis lethargica
	Zur Haematologie der Grippe	Research summaries	Observational/laboratory	16	03	1922	Alder	0.25	Summary of study reporting on hematological findings in influenza cases	Acute clinical feature	Acute clinical feature	Laboratory findings
	Ueber das Verhalten der Kochsalzausscheidung mit dem Urin bei Influenza	Research summaries	Observational/laboratory	23	03	1922	Alder	0.25	Summary of study reporting findings of reduced salt concentation in urine of influenza patients	Acute clinical feature	Acute clinical feature	Laboratory findings
	Pseudo-Appendicitis bei Grippe	Original work	Observational/case report	13	04	1922	J Dubs	3.5	Study describing case report of "pseudoappendicits" cases presenting with findings suggestive of appendicitis but are influenza cases	Acute clinical feature	Acute clinical feature	Atypical influenza/presentation
	Rhino-laryngologische Erfahrungen aus der Grippeepidemie	Research summaries	Observational/experiences	11	05	1922	Schlittler	0.25	Summary of a study describing rhino-laryngo experiences in influenza (findings and presentations)	Acute clinical feature	Acute clinical feature
	Des complications auriculaires pendant l'épidémie de grippe.	Original work	Observational	25	05	1922	Emile Roch	6	Study reporting observations of ear complications during the pandemic and comparison with the 1889/90 pandemic, with similar findings in the two pandemics (reports that during the 1889 pandemic Hennebert et Politzer found that otitis occured 4 times more frequently than the previous year).	Complication, Previous pandemic	Complication	ENT						Previous pandemic	Comparison of complications (ENT)
	Les otites grippales observées à l'hôpital de Frederiksberg	Research summaries	Observational	25	05	1922	Oppikofer	0.25	Summary of a study reporting on findings on ear complications during the influenza waves in 1918 and 1920	Complication, Previous pandemic	Complication	ENT						Previous pandemic	Comparison of complications (ENT)
	Grippe und Lungentuberkulose.	Research summaries	Observational/experiences	15	06	1922	F Oeri	0.25	Summary of a study describing the influence of influenza on existing cases of tuberculosis (little influence, may cause reactivation of dormant tuberculosis)	Co-infection, Acute clinical feature	Co-infection	Tuberculosis						Acute clinical feature	Features in tuberculosis patients
	Mitteilungen über die gegenwärtige "Grippe"	Meetings/Conference reports	Meeting summary/Observational	29	06	1922	Gesellschaft der Aerzte Zurich	0.25	Short summary from Gesellschaft der Aerzte Zurich: Nägeli reports on influenza cases, some comparison with those seen in 1918 (clinical picture mostly)	Acute clinical feature, Previous pandemic	Acute clinical feature							Previous pandemic	Comparison of clinical features & disease severity
	Epidemiologische und morphologische Influenzabazillenstudien aus dem Ende der letzten Pandemie	Research summaries	Observational	13	07	1922	JL Burckhardt	0.25	Summary of a study evaluating influenza bacillus as a cause of the pandemic at the end of the pandemic, low proportions found, author assumes its because of an increasing immunity in the population	Etiology, Immunity	Etiology	Isolation/role of Influenza bacillus						Immunity
	Ueber das Verhalten des Auswurfs bei der nekrotisierenden Influenza-pneumonie	Original work	Observational/case report	20	07	1922	Erich Liebmann	2.5	Overview (espacially microbiological/microscopic findings in secretions) and description of two cases with necrotizing pneumonia (as a complicated influenza pneumonia)	Complication, Etiology	Complication	Pulmonary						Etiology	Bacteriological findings
	Die Beziehung der Encephalitis epidemica zum Herpes febrilis und zur Influenza	Original work	Observational/experimental	31	08	1922	R. Doerr & W. Berger	4	Findings of experiments that evaluate the relationship of the virus of encephalitis epidemica (lethargica) to herpes virus and influenza. Summarized findings are that two new strains of encephalitis virus were isolated from the brains of two clinically and pathologically anatomically diagnosed cases of encephalitis epidemica with some similarity to the herpes virus and that the virus could not be…	Association with Encephalitis lethargica	Association with Encephalitis lethargica
	Vergleichende Untersuchungen über den Erreger der Koch-Week'schen Konjunktivitis und das Pfeiffer'sche Influenzastäbchen	Research summaries	Observational	21	09	1922	Glaus	0.25	Summary of study reporting on differences between Koch Week'schen and Influenza bacillus (reports that they are two different pathogens and describes some of the microbiological differences)	Etiology	Etiology	Isolation/role of Influenza bacillus
	Ueber die Influenzabazillenmeningitis der Säuglinge und Kleinkinder	Research summaries	Observational/case report	12	10	1922	Schönberg	0.25	Summary of a study describing isolation of influenza bacillus in two meningitis cases (presence of the influenza bacillus to spleen and the clinical course of the disease indicates seeding)	Etiology, Complication	Etiology	Isolation/role of Influenza bacillus						Complication	Neurologic	Gastrointestinal/genitourinary
	Thrombophlebitis during the puerperium following influenza, with a report of cases	Research summaries	Observational/case series	19	10	1922	Brunnschweiler	0.25	Summary of study that describes three cases with puerpelar thrombophlebitis that occured at the end of an influenza infection, two spontaneously healed and one required surgical intervention	Complication	Complication	Cardiovascular/circulatory
	Beiträge zur pathologischen Anatomie der Grippe	Research summaries	Observational + overview	2	11	1922	Tobler	0.25	Summary of a study that describes a publication on influenza infection path findings from a pathological institute and simultaneous brief summary of the numerous findings from other european institutes (does not specifically report findings)	Histopathological finding	Histopathological finding
	Beiträge zur Histologie der Influenza	Research summaries	Observational/histopathology	2	11	1922	Hedinger	0.25	Summary of a study that describes publication of histologial findings of influenza (does not specifically report any findings)	Histopathological finding	Histopathological finding
	Ueber pseudomembranöse und nekrotisierende Entzündung der Luftwege bei der epidemischen Grippe und ihr sporadisches Auftreten ausserhalb derselben.	Research summaries	Observational/histopathology	16	11	1922	Hedinger	0.25	Summary of study describing histological findings specifically pseudomembranous and necrotizing airway inflammation, with similar findings in three cases without influenza.	Histopathological finding	Histopathological finding
	Klinisch-therapeutische Beobachtungen bei Grippe	Research summaries	Observational	23	11	1922	Alder	0.25	Summary of study that describes clinical findings in 618 influenza cases including presentation, mortality (21%), complications (eg empyema and lung abscess), encephalitis cases that are reported by the author to be causally related to influenza, description of treatment recommendations	Acute clinical feature, Mortality, Complication, Association with Encephalitis lethargica, Therapy	Acute clinical feature							Mortality	Rates/numbers							Complication	Pulmonary				Association with Encephalitis lethargica								Therapy
	Ueber Polyneuritis nach Grippe	Research summaries	Observational/case series	28	12	1922	Schirmer	0.25	Summary of study that describes six cases with polyneuritis following influenza with description of clinical features & some therapy.	Recovery course, Therapy	Recovery course	Neurologic sequalae (polyneuritis)						Therapy
	Zum jetzigen Stand der Influenzafrage	Research summaries	Overview	28	12	1922	Schirmer	0.25	Report on a study on the pathogens of the pandemic, Pfeiffer's influenza bacillus is assumed to be the pathogen of the flu, explanation of the occurrence of the flu, prophylaxis	Etiology	Etiology	Isolation/role of Influenza bacillus
	Influenzameningitis	Research summaries	Observational/case series	28	12	1922	Lotmar	0.25	Report on study in which the author performed lumbar punctures on all severe influenza cases. Results are presented, negative culture results agree that the flu is caused by a filterable virus and not by Pfeiffer's bacillus	Etiology, Acute clinical feature	Etiology							Acute clinical feature
Schweizerische medizinische Wochenschrift 1923	Ueber das Röntgenbild der Influenzapneumonie	Research summaries	Observational/radiological	12	04	1923	Pollag	0.25	Summary of study describing radiological findings of patients with bronchopneumonia	Acute clinical feature	Acute clinical feature	Radiological findings
	Klinische und hämatologische Studien über Influenza und sogenannte spanische Grippe	Research summaries	Observational/case series	12	04	1923	Pollag	0.25	Summary of a study on 9 cases with slow recovery, cardiac changes only in late stages, liver/kindey involvement rare, numerous relapses and recurrences are numerous, author mentions it can be explained by incomplete healing of the first disease, causative pathogen according to author influenza bacillus	Recovery course, Etiology, Reinfection	Recovery course	Delayed recovery	Persistent fever	Persistent cardiovascular/circulatory symptoms/findings				Etiology	Causative pathogen	Isolation/role of Influenza bacillus						Reinfection	Incomplete resolution of first infection versus new infection
	Ueber das Verhalten des Reststickstoffs im Blute bei Grippe	Research summaries	Observational	07	06	1923	Pollag	0.25	Summary of a study showing an increase in residual nitrogen in influenza cases, no effect of temperature or duration of disease, prognosis affected only in cases with very high levels	Acute clinical feature	Acute clinical feature	Laboratory findings
	In welchem Masse hat die Grippe von 1918 tuberkulosevermehrend gewirkt?	Research summaries	Observational	14	06	1923	Oeri	0.25	Summary of a study on wether there was an influence of influenza on reactivation of latent tuberculosis cases (does not appear to be)	Co-infection	Co-infection	Tuberculosis
	Die Grippe bei Lungentuberkulose	Research summaries	Observational	14	06	1923	Oeri	0.25	Summary of a study describing the observation that in good weather and good care, influenza progresses the same in patients with lung diseases as in healthy people; worsening in lung findings is seldom and mostly temporary	Recovery course, Complication	Recovery course	Influence of external factors (weather & care)						Complication	Pulmonary
	Chronische kavernöse Lungentuberkulose, Tod an Grippe, Autopsie	Research summaries	Observational	21	06	1923	Oeri	0.25	Summary of a study describing pneumothorax (increase in cases during the pandemic)	Complication	Complication	Pulmonary
	Beziehung zwischen Grippeparkinsonismus, katatonischem Stupor, und Torticollis "mentalis"	Original work	Observational/case report	05	07	1923	Jenö Kollarits	3	Case report of post influenza parkinsonism & spasm (torticollis) --> neurological complications	Complication	Complication	Neurologic
	Mastoiditi primitive influenzali	Research summaries	Observational/case series	16	08	1923	Schirmer	0.25	Summary of study showing 4 cases of mastoiditis after influenza	Complication	Complication	ENT
	Leukotropin bei Grippe-Pneumonien	Research summaries	Observational	27	09	1923	Schirmer	0.25	Summary of study where author reports treatment of influenza pneumonia with leukotropin injections	Therapy of sequalae/complication	Therapy of sequalae/complication
	Ueber die Behandlung der Grippepneumonie und Encephalitis mit Omnadin	Research summaries	Observational	11	10	1923	Schirmer	0.25	Summary of study where Omnadin was used as a treament of patients with influenza pneumonia	Therapy of sequalae/complication	Therapy of sequalae/complication
	Pandemische Grippe	Original work	Observational/microbiology	22	11	1923	Johannes Seitz	3	Isolation of small bacteria in the secretions of people infected with influenza	Etiology	Etiology	Causative pathogen	Bacteriological findings
Schweizerische medizinische Wochenschrift 1924	Pandemische Grippe	Original work	Observational	17	01	1924	Johannes Seitz	1	Etiology of the flu (his observations & others on bacteriological findings)	Etiology	Etiology	Isolation/role of Influenza bacillus	Causative pathogen	Bacteriological findings
	Erkrankung der Bauchhöhlenorgane und ihrer Nachbarschaft bei und nach der Grippe	Research summaries	Observational/case series	03	04	1924	Paul Meyer	0.25	Report of 3 cases of pain on the right side that were admitted as appendicitis after influenza, were post-influenza neuralgia of the abdominal muscles, author wants to get away from the term "pseudoappendicitis"	Complication	Complication
	Das Blutbild der Influenza in den Tropen	Research summaries	Observational/laboratory	03	04	1924	M Hoffmann	0.25	Summary of a study describing changes in white blood cells with recovery	Recovery course	Recovery course	Hematologic changes
	Isolation of bacterium pneumosintes from influenza patients during the 1923 epidemic	Research summaries	Observational/microbiology	15	05	1924	Elsina Meier	0.25	Summary of article that describes the isolation of bacterium pneumosintes (usually found in rabbits) in the nasal secretions of people with flu	Secondary infection	Secondary infection	bacterium pneumosintes
	Influenzabazillen und Meningitis	Research summaries	Observational/microbiology	10	07	1924	VonderMuhll	0.25	Summary of article describing the finding of bacillus influenza in a child with meningitis (and his parents were also carriers)	Etiology, Complication	Etiology	Isolation/role of Influenza bacillus						Complication	Neurologic
	Das Problem der Influenza-Lungentuberkulose und damit zusammenhängende Fragen	Research summaries	Observational	05	08	1924	F Oeri	0.25	Summary of a study where the author states that the risk of influenza is the same for pulmonary tuberculosis for healthy people; how influenza affects tuberculosis differs but still poses a risk. States that the Mitteilungen show that multiple diseases/infections were playing a role. In Davos while they saw no deaths, in another sanctuary there were deaths from influenza, but its not clear if it …	Co-infection, Mortality	Co-infection	Tuberculosis						Mortality	Comparison of different areas	Risk factors for mortality	Rates/numbers
	Pandemische Grippe	Original work	Observational	27	11	1924	Johannes Seitz	1.5	Etiology of flu (bacteriological findings)	Etiology	Etiology	Isolation/role of Influenza bacillus	Causative pathogen	Bacteriological findings
[truncated: 22 more columns]

## Sheet: 1957-1961
	article_title	article_type	study_type	day	month	year	author	article_length	summary	Keywords_all	kw1	skw1_1	skw1_2	skw1_3	skw1_4	skw1_5	skw1_6	kw2	skw2_1	skw2_2	skw2_3	skw2_4	skw2_5	skw2_6	skw2_7	kw3	skw3_1	skw3_2	skw3_3	skw3_4	kw4	skw4_1	skw4_2	skw4_3	skw4_4	skw4_5	skw4_6	skw4_7	kw5	skw5_1	skw5_2	skw5_3	skw5_4	skw5_5	skw5_6	kw6	skw6_1	skw6_2	skw6_3
Schweizerische medizinische Wochenschrift 1957	Ueber den Einfluss der Influenzainfektion auf Herz und Kreislauf	Research summaries	Observational	19	01	1957	R Heinecker & F Kemper	0.25	Summary of study describing heart & circulatory system complications of influenza in two epidemic (influenza type A in 1953 and type B in 1955), persistence of cardiovascular/circulatory symptoms after the acute catarrhal phase	Complication, Recovery course	Complication	Cardiovascular/circulatory						Recovery course	Persistent cardiovascular/circulatory symptoms/findings
	Verlauf und Symptomatologie der "asiatischen Grippe" - Beobachtungen anlässlich einer Kasernenepidemie	Original work	Observational	30	11	1957	R Richterich	3	Clinical (symptoms, therapy mostly symptomatic and few complications), microbiological (isolation of streptococcus A) and epidemiological features (incubation period, spread) of "asian" influenza outbreak in barracks. Recommendation to avoid physical exertion during epidemic outbreaks since its linked to more severe disease	Acute clinical feature, Complication, Therapy, Secondary infection, Epidemiologic parameter, Spread of infection	Acute clinical feature	Disease severity	Risk factors for severe/complicated influenza					Complication								Therapy					Secondary infection	Streptococcus							Epidemiologic parameter	Incubation period						Spread of infection
	Isolierung des Virus der asiatischen Grippe	Original work	Observational/microbiology	30	11	1957	J Lindenmann	0.5	Isolation of two strains of Asian influenza virus during an outbreak of influenza among soldiers	Virus characteristic	Virus characteristic	Strain type
Schweizerische medizinische Wochenschrift 1958	Die Histopathologie der Luftwege und Lungen bei einem Fall von nicht sekundär infizierter Virus-B-Influenza und Cooleys erythroblastischer Anämie	Research summaries	Observational/case report	25	01	1958	WK Gaulhofer	0.25	Summary of a study describing a case report influenza & cooley anemia	Complication	Complication	Hematologic
	Hämorrhagische Pleuritis mit Eosinophilie im Verlaufe einer Grippe mit positiver Hirst-Reaktion für Virus B.	Research summaries	Observational/case report	01	03	1958	E Glanzmann	1/8	Summary of a study describing a case report of atypical pneumonia with hemorrhagic pleural effusion and eosinophilia in a patient with Influenza A, spontaneous healing	Complication, Acute clinical feature	Complication	Pulmonary						Acute clinical feature	Atypical influenza/presentation	Laboratory findings
	Pulmonale, eventuell letale Komplikationen der asiatischen Grippe (Staphylococcus aureus) und ihre Behandlung	Original work	Observational	05	07	1958	S Moeschlin	8	Study describing experiences/observations with 1957 influenza epidemic, mostly description of the proportions with influenza lung complications & treatments, comparison of occurence of influenza cases and complications in those vaccinated versus not vaccinated, risk factors for severe disease, majority of deaths in patients showing cardiac/respiratory/circulatory complications, secondary infectio…	Complication, Therapy, Vaccination, Secondary infection, Acute clinical feature, Antibiotic resistance, Mortality	Complication	Pulmonary	Cardiovascular/circulatory					Therapy								Vaccination	Influenza complications and vaccination	Protection against infection and vaccination			Secondary infection	Staph. Aureus							Acute clinical feature	Disease severity	Risk factors for severe/complicated influenza					Antibiotic resistance
	Ueber die asiatische Grippe. Zur Grippe-Pandemie 1957/58.	Research summaries	Overview	09	08	1958	H Löffler	0.25	Very brief description of a paper that reviews influenza epidemiology, secondary infections, treatment, symptomatic vs asymptomatic disease	Etiology, Secondary infection, Therapy, Acute clinical feature, Reinfection	Etiology							Secondary infection	Staph. Aureus							Therapy					Acute clinical feature	Asymptomatic disease							Reinfection
	Respiratorische Komplikationen bei Influenza	Research summaries	Observational	23	08	1958	A von Orelli	0.25	Summary of a study describing patients with respiratory complications following influenza, including presence of chronic disease in many of them, staphylococcal secondary infections, fatality rate and treatment	Complication, Therapy, Mortality, Secondary infection	Complication	Pulmonary	Risk factors for severe/complicated influenza					Therapy								Mortality	Rates/numbers				Secondary infection	Staph. Aureus
Schweizerische medizinische Wochenschrift 1959	Atypische Verlaufsformen der Grippe 1957	Meetings/Conference reports	Observational/case series	31	01	1959	Schweizerische Röntgengesellschaft	0.25	Summary of a presentation from the Swiss Radiological Society Meeting: WO Zürcher reports description of 4 cases with atypical influenza (descriptions of radiological findings). Emphasizes: preexisting bronchiectasis can lead to a dangerous mixed infection with abscess formation.	Acute clinical feature, Complication	Acute clinical feature	Atypical influenza/presentation						Complication	Risk factors for severe/complicated influenza
	Bakteriologie und Histopathologie von Respirationstrakt und Lungen bei tödlichen Fällen von asiatischer Grippe.	Referate	Observational/histopathology + microbiology	11	07	1959	A von Orelli	0.25	Summary of a study describing lung complications (pneumonia) + histopathological and bacteriological findings (from lungs and trachea, superinfection with staph) of deadly cases of asian flu. Authors point towards a possible animal (pig) transmission of the 1918 and 1957 flu	Etiology, Secondary infection, Complication, Previous pandemic, Histopathological finding	Etiology	Zoonotic disease						Secondary infection	Staph. Aureus							Complication	Pulmonary				Previous pandemic	Similar etiologies							Histopathological finding
	Untersuchungen über den Einfluss der Typus-A-Influenza (asiatischer Stamm) auf das kardiovaskuläre System des Menschen	Research summaries	Observational/case series	22	08	1959	G Siegenthaler-Zuber	0.25	Summary of a study describing cardiovascular complications (vasoconstriction and EKG changes, clinical findings) in 30 patients with influenza A infection	Complication	Complication	Cardiovascular/circulatory
	Influenzaimpfung	Research summaries	Overview	22	08	1959	G Siegenthaler-Zuber	0.25	Summary of a study on influenza vaccination: reduction in influenza A cases by vaccination; in 1957 research done showed low protection against influenza through vaccination; discussion of programs for better vaccination prophylaxis in the future.	Vaccination	Vaccination	Protection against infection and vaccination	Immune responses and vaccination
Schweizerische medizinische Wochenschrift 1960	Influenzaimmunisierung	Research summaries	Observational	28	05	1960	O.Roth	0.25	Summary of a study that compares complications, disease severity and immunity in vaccinated vs nonvaccinated people	Vaccination	Vaccination	Immune responses and vaccination	Disease severity and vaccination	Influenza complications and vaccination
Schweizerische medizinische Wochenschrift 1961	Die Rolle der Grippeembryopathie bei der Entstehung von Missbildungen.	Research summaries	Observational	13	05	1961	GA Hauser	0.25	Summary of a study describing the association of influenza with congenital malformations	Association with congenital abnormalities	Association with congenital abnormalities
	Un cas d'encéphalite grippale avec isolement du virus A/Asia/57 dans le système nerveux central	Original work	Observational/case report	13	06	1961	F. Bamatter, A Gautier, O Jeanneret, MF Paccaud, W Wildi	3.5	Case report of a fatal case of encephalitis with influenza A isolated in the cerebrospinal fluid (but authors state that isolation of the virus from the CSF is not enough to establish causality).	Association with Encephalitis lethargica	Association with Encephalitis lethargica
[truncated: 22 more columns]

## Sheet: 1968-1974
	article_title	article_type	study_type	day	month	year	author	article_length	summary	Keywords_all	kw1	skw1_1	skw1_2	skw1_3	skw1_4	skw1_5	skw1_6	kw2	skw2_1	skw2_2	skw2_3	skw2_4	skw2_5	skw2_6	skw2_7	kw3	skw3_1	skw3_2	skw3_3	skw3_4	kw4	skw4_1	skw4_2	skw4_3	skw4_4	skw4_5	skw4_6	skw4_7	kw5	skw5_1	skw5_2	skw5_3	skw5_4	skw5_5	skw5_6	kw6	skw6_1	skw6_2	skw6_3
Schweizerische medizinische Wochenschrift 1968	Tierexperimentelle Untersuchungen mit kombinierter Vaccination und Chemoprophylaxe der Grippevirusinfektion	Original work	Observational/experimental	30	03	1968	L Heller	10	Animal experiment study (+overview of immune responses after vaccination & chemoprophylaxis from the literature) that evaluated the effect of vaccination & chemoprophylaxis in terms of immune repsonses and mortality (amantadine and flumidin) against fatal dose of influenza A2; ABOB not effective, amantadine and vaccination were both protective (and better if combined)	Vaccination, Prophylaxis	Vaccination	Protection against infection and vaccination	Immune responses and vaccination					Prophylaxis	Drug prophylaxis	Protection against infection and propylactic measures	Side effects of drug prophylaxis
Schweizerische medizinische Wochenschrift 1969	No articles found
Schweizerische medizinische Wochenschrift 1970	Influenza A2 - Amantadin und Rimantadin	Research summaries	RCT	21	03	1970	A.U.	0.5	Summary of a placebo controlled trial evaluating antivirals (amantadine and rimantadine) for treatment of influenza A2; both effective in comparison to placebo	Therapy	Therapy
	Immunisierung gegen Influenza	Research summaries	RCT	11	04	1970	J Gürtler	1	Summary of two publications evaluating the effectiveness of vaccination (subcutaneous versus aerosol versus no vaccination) with findings of protection with vaccination versus no vaccination (better with aerosol and also less side effects)	Vaccination	Vaccination	Protection against infection and vaccination	Side effects of vaccination
	Schweizerische Medizinische Wochenschrift "Aus alten Jahrgängen"	Special article (old papers)	Overview of publications	11	04	1970	E Hintzsche	1	Summary of publications between 1890 and 1893: case numbers, incubation period, causative pathogen, therapies, mentions that nervous system involvement seemed to be typical during the 1890 epidemic	Case number, Epidemiologic parameter, Etiology, Therapy, Complication	Case number							Epidemiologic parameter	Incubation period							Etiology	Type of pathogen				Therapy								Complication	Neurologic
	Schweizerische Medizinische Wochenschrift "Aus alten Jahrgängen"	Special article (old papers)	Overview of publications	09	05	1970	E Hintzsche	1/64	Summary of important publications between 1893 and 1896: very brief mention that Sahli spoke about the "Gnädigen Herren von Bern" and influenza on the basis of a mandate collection.
	Schweizerische Medizinische Wochenschrift "Aus alten Jahrgängen"	Special article (old papers)	Overview of publications	22	08	1970	E Hintzsche	0.5	Summary of important publications on influenza between 1917-1919: mentions that there was a lot of research related to the 1918 pandemic, summary of how it started in Switzerland, case numbers and mortality rates, registration/reporting system was not established until later in 1918 so case numbers not accurate, also deaths were not always confirmed by a doctor to be related to influenza, mixed i…	Previous pandemic, Spread of infection, Case number, Mortality, Complication, Therapy, Recovery course, Association with psychiatric disorders, Association with Encephalitis lethargica, Co-infection	Previous pandemic							Spread of infection	Epidemic course							Case number	Underestimation due to late establishement of reporting systems				Mortality	Rates/numbers	Dermatologic						Complication	Pulmonary	Dermatologic					Therapy	Dermatologic (hair loss & nail changes)
	Schweizerische Medizinische Wochenschrift "Aus alten Jahrgängen"	Special article (old papers)	Overview of publications	19	09	1970	E Hintzsche	0.75	Summary of important publications on influenza between 1920-1922: mentioning that several authors mentioned that there was not enough evidence (pathological and clinical) that encephalitis lethargica is a result of influenza, occurence of influenza in children and nonlethality of mixed infection with measles and whooping cough, spread of influenza from west since zurich was affected after geneva;…	Previous pandemic, Association with Encephalitis lethargica, Acute clinical feature, Co-infection, Spread of infection, Recovery course	Previous pandemic							Association with Encephalitis lethargica	Postencephalitic parkinsonism							Acute clinical feature	Features in children				Co-infection	Diphtheria	Measles						Spread of infection							Recovery course	Persistent headache	Persistent sleep disturbances
Schweizerische medizinische Wochenschrift 1971	Grippeschutzimpfungen beim Personal der SBB und der PTT-Betriebe, Herbst 1970	Original work	Observational	27	11	1971	A Serati	5	Study evaluating the effect of voluntary influenza vaccination among SBB and PTT employees to reduce work absence (decrease in sickness rates and sick leave days among those who were vaccinated compared to nonvaccinated, increase in antibody titers)	Vaccination	Vaccination	Protection against infection and vaccination	Absenteeism and vaccination	Immune responses and vaccination
Schweizerische medizinische Wochenschrift 1972	Grippeschutzimpfung beim eidgenöss. Personal, Herbst 1971	Original work	Observational	23	09	1972	A Serati	3.5	Study evaluating the effects of influenza vaccination SBB/PT employee in terms of costs and work absence reduction after influenza vaccination (more detailed analysis than previous publication in 1971)	Vaccination	Vaccination	Protection against infection and vaccination	Absenteeism and vaccination	Cost impact of vaccination
	Anticorps anti-Hemophilus influenzae dans la bronchite chronique	Original work	Observational	14	10	1972	J Press & H Bürgi	1.5	Study evaluating the relationship between antibodies & duration of infection	Immunity, Acute clinical feature	Immunity	Immune responses related to influenza infection						Acute clinical feature	Disease severity
Schweizerische medizinische Wochenschrift 1973	Les virus grippaux et leurs variations antigéniques	Original work	Overview	07	07	1973	M F Paccaud	7	Overview on antigenic shifts/mutations of influenza	Virus characteristic	Virus characteristic	Mutations/shifts
	War die Grippeschutzimpfung 1972 der eidgenössischen Bediensteten wirksam?	Original work	Observational	01	12	1973	A Serati	3.5	Study evaluating the effect of voluntary influenza vaccination on work absences (related to influenza and influenza like illnesses)	Vaccination, Influenza-like illness	Vaccination	Protection against infection and vaccination	Absenteeism and vaccination					Influenza-like illness	Effect of vaccination on influenza-like illness
Schweizerische medizinische Wochenschrift 1974	No articles found
[truncated: 22 more columns]

## Sheet: 1977-1981
	article_title	article_type	study_type	day	month	year	author	article_length	summary	Keywords_all	kw1	skw1_1	skw1_2	skw1_3	skw1_4	skw1_5	skw1_6	kw2	skw2_1	skw2_2	skw2_3	skw2_4	skw2_5	skw2_6	skw2_7	kw3	skw3_1	skw3_2	skw3_3	skw3_4	kw4	skw4_1	skw4_2	skw4_3	skw4_4	skw4_5	skw4_6	skw4_7	kw5	skw5_1	skw5_2	skw5_3	skw5_4	skw5_5	skw5_6	kw6	skw6_1	skw6_2	skw6_3
Schweizerische medizinische Wochenschrift 1977	Die Seroimmunität gegen die Influenzaviren A/Hongkong, A/Zürich, A/Victoria und A/Swine bei der Bevölkerung in der Schweiz	Original work	Observational/serologic	22	01	1977	J Munzinger	7	Serological study evaluating immune responses (antibodies) to different influenza strains	Immunity	Immunity	Immune responses related to influenza infection
Schweizerische medizinische Wochenschrift 1978	Betriebsimpfung mit einem neuem Influenza-Subunitimpfstoff	Original work	Observational	14	01	1978	M. Just	5	Study evaluating systemic and local reactions & immunity to vaccines during a staff-influenza vaccination campaign	Vaccination	Vaccination	Side effects of vaccination
	Grippeimpfung bei Dialysepatienten	Original work	RCT	14	01	1978	B. Haldimann	4	Trial that randomized dialysis patients to receive a vaccine with only surface antigens versus whole virus vaccine, compared antibody titers and local and systemic reactions	Vaccination	Vaccination	Side effects of vaccination	Immune responses and vaccination
	Faut-il vacciner contre la grippe?	Editorial	Overview	14	01	1978	F Paccaud	2	Editorial on who to vaccinate and with which vaccines (since flu season is approaching) , question of effectiveness of vaccines in light of antigenic shifts and mutations, need to vaccinate full populations (while ensuring quick production at short costs, and ensuring that the immunogenecity and pathogenecity of vaccines is optimized/attenuated) in a short period of time to have full effetiveness…	Virus characteristic, Vaccination	Virus characteristic	Mutations/shifts						Vaccination	Composition/type of vaccine	Target groups for vaccination	Decision to vaccinate	Protection against infection and vaccination	Immune responses and vaccination
Schweizerische medizinische Wochenschrift 1979	Letalität während Grippeepidemien	Research summaries	Observational	07	04	1979	T Medici	0.5	Summary of a study describing excess mortality during influenza epidemics (1967/68, 1968/69, 1974/75, 1975/76) (results of a retrospectve study in the CDC). Study states no need to vaccinate risky patients since influenza seems to play a minor role in morbity and mortality rates and there is a decrease in the mortality of older populations	Previous pandemic, Mortality, Vaccination	Previous pandemic							Mortality	Rates/numbers							Vaccination	Target groups for vaccination	Decision to vaccinate
Schweizerische medizinische Wochenschrift 1980	Influenzavirus-Impfstoffe	Original work	Overview	05	04	1980	KR Schell	12	An overview of influenza (mortality and complications despite presence of vaccines) and vaccination (lack of effectiveness vs inappropriate dosages, composition, immunity, side effects,), refers to the a paper by Sabin that questions the need for vaccination given the decrease in influenza-related deaths (previous entry) and says that the downward trend in mortality is related to the vaccination,…	Previous pandemic, Vaccination, Complication, Virus characteristic, Influenza-like illness	Previous pandemic	Comparison of mortality rates						Vaccination	Composition/type of vaccine	Side effects of vaccination	Immune responses and vaccination	Protection against infection and vaccination	Target groups for vaccination	Influenza-related mortality and vaccination	Relation between Guillan Barre Syndrome and vaccination	Complication	Guillan Barre Syndrome	Pulmonary	Cardiovascular/circulatory	Mortality rates in complicated influenza	Virus characteristic	Mutations/shifts							Influenza-like illness	Effect of vaccination on influenza-like illness	Relation of ILI to influenza
	Grippeimpfung mit einem trivalentem Vollvirus-Impfstoff	Original work	Observational/serologic	18	10	1980	U Schilt	3.5	Serological study evaluating antibody titers after vaccination of nurses	Vaccination	Vaccination	Immune responses and vaccination
Schweizerische medizinische Wochenschrift 1981	No articles found
[truncated: 22 more columns]
